# Supplementary material for: Translational outcomes in a full gene deletion of ubiquitin protein ligase E3A rat model of Angelman syndrome
Source: Transl Psychiatry. 2020 Jan 27;10:39. doi: 10.1038/s41398-020-0720-2 (PMC7026078; doi:10.1038/s41398-020-0720-2)
Supplement: Supplementary file 2 — Supplementary Table S3 [file 41398_2020_720_MOESM2_ESM.xlsx]

## Sheet: Volumes_Fischer_All
	2	9	10	11	12	13	57	62	64	65	70	72	105	107	108	109	6	7	61	69	75	85	111	112	115	3	5	58	66	67	76	78	79	83	84	104	106	110	113	114	1	4	59	60	63	68	71	73	74
	/hpf/largeprojects/MICe/jacob/Silverman_p21_Dup15_Rats/Silverman_p21_Dup15_Rats_30May18_processed/Silverman_Dup15_B11/stats-volumes/Silverman_Dup15_B11_N_I_lsq6_lsq12_and_nlin_inverted_displ_log_det_abs_fwhm0.2.mnc	/hpf/largeprojects/MICe/jacob/Silverman_p21_Dup15_Rats/Silverman_p21_Dup15_Rats_30May18_processed/Silverman_Dup15_B2/stats-volumes/Silverman_Dup15_B2_N_I_lsq6_lsq12_and_nlin_inverted_displ_log_det_abs_fwhm0.2.mnc	/hpf/largeprojects/MICe/jacob/Silverman_p21_Dup15_Rats/Silverman_p21_Dup15_Rats_30May18_processed/Silverman_Dup15_B3/stats-volumes/Silverman_Dup15_B3_N_I_lsq6_lsq12_and_nlin_inverted_displ_log_det_abs_fwhm0.2.mnc	/hpf/largeprojects/MICe/jacob/Silverman_p21_Dup15_Rats/Silverman_p21_Dup15_Rats_30May18_processed/Silverman_Dup15_B5/stats-volumes/Silverman_Dup15_B5_N_I_lsq6_lsq12_and_nlin_inverted_displ_log_det_abs_fwhm0.2.mnc	/hpf/largeprojects/MICe/jacob/Silverman_p21_Dup15_Rats/Silverman_p21_Dup15_Rats_30May18_processed/Silverman_Dup15_B7/stats-volumes/Silverman_Dup15_B7_N_I_lsq6_lsq12_and_nlin_inverted_displ_log_det_abs_fwhm0.2.mnc	/hpf/largeprojects/MICe/jacob/Silverman_p21_Dup15_Rats/Silverman_p21_Dup15_Rats_30May18_processed/Silverman_Dup15_B8/stats-volumes/Silverman_Dup15_B8_N_I_lsq6_lsq12_and_nlin_inverted_displ_log_det_abs_fwhm0.2.mnc	/hpf/largeprojects/MICe/jacob/Silverman_p21_Dup15_Rats/Silverman_p21_Dup15_Rats_30May18_processed/Silverman_Dup15_O10/stats-volumes/Silverman_Dup15_O10_N_I_lsq6_lsq12_and_nlin_inverted_displ_log_det_abs_fwhm0.2.mnc	/hpf/largeprojects/MICe/jacob/Silverman_p21_Dup15_Rats/Silverman_p21_Dup15_Rats_30May18_processed/Silverman_Dup15_O15/stats-volumes/Silverman_Dup15_O15_N_I_lsq6_lsq12_and_nlin_inverted_displ_log_det_abs_fwhm0.2.mnc	/hpf/largeprojects/MICe/jacob/Silverman_p21_Dup15_Rats/Silverman_p21_Dup15_Rats_30May18_processed/Silverman_Dup15_O1/stats-volumes/Silverman_Dup15_O1_N_I_lsq6_lsq12_and_nlin_inverted_displ_log_det_abs_fwhm0.2.mnc	/hpf/largeprojects/MICe/jacob/Silverman_p21_Dup15_Rats/Silverman_p21_Dup15_Rats_30May18_processed/Silverman_Dup15_O2/stats-volumes/Silverman_Dup15_O2_N_I_lsq6_lsq12_and_nlin_inverted_displ_log_det_abs_fwhm0.2.mnc	/hpf/largeprojects/MICe/jacob/Silverman_p21_Dup15_Rats/Silverman_p21_Dup15_Rats_30May18_processed/Silverman_Dup15_O7/stats-volumes/Silverman_Dup15_O7_N_I_lsq6_lsq12_and_nlin_inverted_displ_log_det_abs_fwhm0.2.mnc	/hpf/largeprojects/MICe/jacob/Silverman_p21_Dup15_Rats/Silverman_p21_Dup15_Rats_30May18_processed/Silverman_Dup15_O9/stats-volumes/Silverman_Dup15_O9_N_I_lsq6_lsq12_and_nlin_inverted_displ_log_det_abs_fwhm0.2.mnc	/hpf/largeprojects/MICe/jacob/Silverman_p21_Dup15_Rats/Silverman_p21_Dup15_Rats_30May18_processed/Silverman_Dup15_U11/stats-volumes/Silverman_Dup15_U11_N_I_lsq6_lsq12_and_nlin_inverted_displ_log_det_abs_fwhm0.2.mnc	/hpf/largeprojects/MICe/jacob/Silverman_p21_Dup15_Rats/Silverman_p21_Dup15_Rats_30May18_processed/Silverman_Dup15_U13/stats-volumes/Silverman_Dup15_U13_N_I_lsq6_lsq12_and_nlin_inverted_displ_log_det_abs_fwhm0.2.mnc	/hpf/largeprojects/MICe/jacob/Silverman_p21_Dup15_Rats/Silverman_p21_Dup15_Rats_30May18_processed/Silverman_Dup15_U1/stats-volumes/Silverman_Dup15_U1_N_I_lsq6_lsq12_and_nlin_inverted_displ_log_det_abs_fwhm0.2.mnc	/hpf/largeprojects/MICe/jacob/Silverman_p21_Dup15_Rats/Silverman_p21_Dup15_Rats_30May18_processed/Silverman_Dup15_U2/stats-volumes/Silverman_Dup15_U2_N_I_lsq6_lsq12_and_nlin_inverted_displ_log_det_abs_fwhm0.2.mnc	/hpf/largeprojects/MICe/jacob/Silverman_p21_Dup15_Rats/Silverman_p21_Dup15_Rats_30May18_processed/Silverman_Dup15_B15/stats-volumes/Silverman_Dup15_B15_N_I_lsq6_lsq12_and_nlin_inverted_displ_log_det_abs_fwhm0.2.mnc	/hpf/largeprojects/MICe/jacob/Silverman_p21_Dup15_Rats/Silverman_p21_Dup15_Rats_30May18_processed/Silverman_Dup15_B16/stats-volumes/Silverman_Dup15_B16_N_I_lsq6_lsq12_and_nlin_inverted_displ_log_det_abs_fwhm0.2.mnc	/hpf/largeprojects/MICe/jacob/Silverman_p21_Dup15_Rats/Silverman_p21_Dup15_Rats_30May18_processed/Silverman_Dup15_O14/stats-volumes/Silverman_Dup15_O14_N_I_lsq6_lsq12_and_nlin_inverted_displ_log_det_abs_fwhm0.2.mnc	/hpf/largeprojects/MICe/jacob/Silverman_p21_Dup15_Rats/Silverman_p21_Dup15_Rats_30May18_processed/Silverman_Dup15_O6/stats-volumes/Silverman_Dup15_O6_N_I_lsq6_lsq12_and_nlin_inverted_displ_log_det_abs_fwhm0.2.mnc	/hpf/largeprojects/MICe/jacob/Silverman_p21_Dup15_Rats/Silverman_p21_Dup15_Rats_30May18_processed/Silverman_Dup15_S13/stats-volumes/Silverman_Dup15_S13_N_I_lsq6_lsq12_and_nlin_inverted_displ_log_det_abs_fwhm0.2.mnc	/hpf/largeprojects/MICe/jacob/Silverman_p21_Dup15_Rats/Silverman_p21_Dup15_Rats_30May18_processed/Silverman_Dup15_S9/stats-volumes/Silverman_Dup15_S9_N_I_lsq6_lsq12_and_nlin_inverted_displ_log_det_abs_fwhm0.2.mnc	/hpf/largeprojects/MICe/jacob/Silverman_p21_Dup15_Rats/Silverman_p21_Dup15_Rats_30May18_processed/Silverman_Dup15_U4/stats-volumes/Silverman_Dup15_U4_N_I_lsq6_lsq12_and_nlin_inverted_displ_log_det_abs_fwhm0.2.mnc	/hpf/largeprojects/MICe/jacob/Silverman_p21_Dup15_Rats/Silverman_p21_Dup15_Rats_30May18_processed/Silverman_Dup15_U5/stats-volumes/Silverman_Dup15_U5_N_I_lsq6_lsq12_and_nlin_inverted_displ_log_det_abs_fwhm0.2.mnc	/hpf/largeprojects/MICe/jacob/Silverman_p21_Dup15_Rats/Silverman_p21_Dup15_Rats_30May18_processed/Silverman_Dup15_U9/stats-volumes/Silverman_Dup15_U9_N_I_lsq6_lsq12_and_nlin_inverted_displ_log_det_abs_fwhm0.2.mnc	/hpf/largeprojects/MICe/jacob/Silverman_p21_Dup15_Rats/Silverman_p21_Dup15_Rats_30May18_processed/Silverman_Dup15_B12/stats-volumes/Silverman_Dup15_B12_N_I_lsq6_lsq12_and_nlin_inverted_displ_log_det_abs_fwhm0.2.mnc	/hpf/largeprojects/MICe/jacob/Silverman_p21_Dup15_Rats/Silverman_p21_Dup15_Rats_30May18_processed/Silverman_Dup15_B14/stats-volumes/Silverman_Dup15_B14_N_I_lsq6_lsq12_and_nlin_inverted_displ_log_det_abs_fwhm0.2.mnc	/hpf/largeprojects/MICe/jacob/Silverman_p21_Dup15_Rats/Silverman_p21_Dup15_Rats_30May18_processed/Silverman_Dup15_O11/stats-volumes/Silverman_Dup15_O11_N_I_lsq6_lsq12_and_nlin_inverted_displ_log_det_abs_fwhm0.2.mnc	/hpf/largeprojects/MICe/jacob/Silverman_p21_Dup15_Rats/Silverman_p21_Dup15_Rats_30May18_processed/Silverman_Dup15_O3/stats-volumes/Silverman_Dup15_O3_N_I_lsq6_lsq12_and_nlin_inverted_displ_log_det_abs_fwhm0.2.mnc	/hpf/largeprojects/MICe/jacob/Silverman_p21_Dup15_Rats/Silverman_p21_Dup15_Rats_30May18_processed/Silverman_Dup15_O4/stats-volumes/Silverman_Dup15_O4_N_I_lsq6_lsq12_and_nlin_inverted_displ_log_det_abs_fwhm0.2.mnc	/hpf/largeprojects/MICe/jacob/Silverman_p21_Dup15_Rats/Silverman_p21_Dup15_Rats_30May18_processed/Silverman_Dup15_S14/stats-volumes/Silverman_Dup15_S14_N_I_lsq6_lsq12_and_nlin_inverted_displ_log_det_abs_fwhm0.2.mnc	/hpf/largeprojects/MICe/jacob/Silverman_p21_Dup15_Rats/Silverman_p21_Dup15_Rats_30May18_processed/Silverman_Dup15_S1/stats-volumes/Silverman_Dup15_S1_N_I_lsq6_lsq12_and_nlin_inverted_displ_log_det_abs_fwhm0.2.mnc	/hpf/largeprojects/MICe/jacob/Silverman_p21_Dup15_Rats/Silverman_p21_Dup15_Rats_30May18_processed/Silverman_Dup15_S2/stats-volumes/Silverman_Dup15_S2_N_I_lsq6_lsq12_and_nlin_inverted_displ_log_det_abs_fwhm0.2.mnc	/hpf/largeprojects/MICe/jacob/Silverman_p21_Dup15_Rats/Silverman_p21_Dup15_Rats_30May18_processed/Silverman_Dup15_S7/stats-volumes/Silverman_Dup15_S7_N_I_lsq6_lsq12_and_nlin_inverted_displ_log_det_abs_fwhm0.2.mnc	/hpf/largeprojects/MICe/jacob/Silverman_p21_Dup15_Rats/Silverman_p21_Dup15_Rats_30May18_processed/Silverman_Dup15_S8/stats-volumes/Silverman_Dup15_S8_N_I_lsq6_lsq12_and_nlin_inverted_displ_log_det_abs_fwhm0.2.mnc	/hpf/largeprojects/MICe/jacob/Silverman_p21_Dup15_Rats/Silverman_p21_Dup15_Rats_30May18_processed/Silverman_Dup15_U10/stats-volumes/Silverman_Dup15_U10_N_I_lsq6_lsq12_and_nlin_inverted_displ_log_det_abs_fwhm0.2.mnc	/hpf/largeprojects/MICe/jacob/Silverman_p21_Dup15_Rats/Silverman_p21_Dup15_Rats_30May18_processed/Silverman_Dup15_U12/stats-volumes/Silverman_Dup15_U12_N_I_lsq6_lsq12_and_nlin_inverted_displ_log_det_abs_fwhm0.2.mnc	/hpf/largeprojects/MICe/jacob/Silverman_p21_Dup15_Rats/Silverman_p21_Dup15_Rats_30May18_processed/Silverman_Dup15_U3/stats-volumes/Silverman_Dup15_U3_N_I_lsq6_lsq12_and_nlin_inverted_displ_log_det_abs_fwhm0.2.mnc	/hpf/largeprojects/MICe/jacob/Silverman_p21_Dup15_Rats/Silverman_p21_Dup15_Rats_30May18_processed/Silverman_Dup15_U6/stats-volumes/Silverman_Dup15_U6_N_I_lsq6_lsq12_and_nlin_inverted_displ_log_det_abs_fwhm0.2.mnc	/hpf/largeprojects/MICe/jacob/Silverman_p21_Dup15_Rats/Silverman_p21_Dup15_Rats_30May18_processed/Silverman_Dup15_U8/stats-volumes/Silverman_Dup15_U8_N_I_lsq6_lsq12_and_nlin_inverted_displ_log_det_abs_fwhm0.2.mnc	/hpf/largeprojects/MICe/jacob/Silverman_p21_Dup15_Rats/Silverman_p21_Dup15_Rats_30May18_processed/Silverman_Dup15_B10/stats-volumes/Silverman_Dup15_B10_N_I_lsq6_lsq12_and_nlin_inverted_displ_log_det_abs_fwhm0.2.mnc	/hpf/largeprojects/MICe/jacob/Silverman_p21_Dup15_Rats/Silverman_p21_Dup15_Rats_30May18_processed/Silverman_Dup15_B13/stats-volumes/Silverman_Dup15_B13_N_I_lsq6_lsq12_and_nlin_inverted_displ_log_det_abs_fwhm0.2.mnc	/hpf/largeprojects/MICe/jacob/Silverman_p21_Dup15_Rats/Silverman_p21_Dup15_Rats_30May18_processed/Silverman_Dup15_O12/stats-volumes/Silverman_Dup15_O12_N_I_lsq6_lsq12_and_nlin_inverted_displ_log_det_abs_fwhm0.2.mnc	/hpf/largeprojects/MICe/jacob/Silverman_p21_Dup15_Rats/Silverman_p21_Dup15_Rats_30May18_processed/Silverman_Dup15_O13/stats-volumes/Silverman_Dup15_O13_N_I_lsq6_lsq12_and_nlin_inverted_displ_log_det_abs_fwhm0.2.mnc	/hpf/largeprojects/MICe/jacob/Silverman_p21_Dup15_Rats/Silverman_p21_Dup15_Rats_30May18_processed/Silverman_Dup15_O16/stats-volumes/Silverman_Dup15_O16_N_I_lsq6_lsq12_and_nlin_inverted_displ_log_det_abs_fwhm0.2.mnc	/hpf/largeprojects/MICe/jacob/Silverman_p21_Dup15_Rats/Silverman_p21_Dup15_Rats_30May18_processed/Silverman_Dup15_O5/stats-volumes/Silverman_Dup15_O5_N_I_lsq6_lsq12_and_nlin_inverted_displ_log_det_abs_fwhm0.2.mnc	/hpf/largeprojects/MICe/jacob/Silverman_p21_Dup15_Rats/Silverman_p21_Dup15_Rats_30May18_processed/Silverman_Dup15_O8/stats-volumes/Silverman_Dup15_O8_N_I_lsq6_lsq12_and_nlin_inverted_displ_log_det_abs_fwhm0.2.mnc	/hpf/largeprojects/MICe/jacob/Silverman_p21_Dup15_Rats/Silverman_p21_Dup15_Rats_30May18_processed/Silverman_Dup15_S10/stats-volumes/Silverman_Dup15_S10_N_I_lsq6_lsq12_and_nlin_inverted_displ_log_det_abs_fwhm0.2.mnc	/hpf/largeprojects/MICe/jacob/Silverman_p21_Dup15_Rats/Silverman_p21_Dup15_Rats_30May18_processed/Silverman_Dup15_S11/stats-volumes/Silverman_Dup15_S11_N_I_lsq6_lsq12_and_nlin_inverted_displ_log_det_abs_fwhm0.2.mnc
	Het	Het	Het	Het	Het	Het	Het	Het	Het	Het	Het	Het	Het	Het	Het	Het	Het	Het	Het	Het	Het	Het	Het	Het	Het	WT	WT	WT	WT	WT	WT	WT	WT	WT	WT	WT	WT	WT	WT	WT	WT	WT	WT	WT	WT	WT	WT	WT	WT
Absolute Volume	F	F	F	F	F	F	F	F	F	F	F	F	F	F	F	F	M	M	M	M	M	M	M	M	M	F	F	F	F	F	F	F	F	F	F	F	F	F	F	F	M	M	M	M	M	M	M	M	M
	Mat	Mat	Mat	Mat	Mat	Mat	Mat	Mat	Mat	Mat	Mat	Mat	Mat	Mat	Mat	Mat	Mat	Mat	Mat	Mat	Mat	Mat	Mat	Mat	Mat	Mat	Mat	Mat	Mat	Mat	Mat	Mat	Mat	Mat	Mat	Mat	Mat	Mat	Mat	Mat	Mat	Mat	Mat	Mat	Mat	Mat	Mat	Mat	Mat
amygdaloid_area	29.359	29.7334	30.6475	28.9679	30.6432	30.2051	29.9407	29.8356	28.0294	29.2359	29.0901	30.1523	29.8788	30.0145	30.4189	29.3515	32.2853	30.9943	29.2055	29.365	31.9994	30.8681	33.3316	29.2744	31.1173	29.3747	29.8359	31.4944	35.3881	29.5943	30.691	28.6494	28.2529	30.685	30.5182	30.2353	31.4434	40.672	32.6621	29.9089	32.6852	32.309	30.8699	29.2959	29.953	30.0404	30.8285	31.2043	30.6668
Anterior_part_of_anterior_commissure	1.31828	1.32299	1.37338	1.3221	1.39028	1.36175	1.3122	1.34831	1.25662	1.31134	1.27123	1.34925	1.3272	1.36935	1.35601	1.30977	1.46957	1.42604	1.29718	1.31015	1.43904	1.3897	1.50157	1.30629	1.38856	1.34386	1.33777	1.43489	1.55764	1.2933	1.40323	1.23883	1.22603	1.39534	1.37495	1.35804	1.40868	1.86345	1.46298	1.35987	1.48861	1.46625	1.39097	1.32545	1.32864	1.34048	1.34523	1.40997	1.39832
Aqueduct	1.59156	1.62899	1.68426	1.53172	1.65454	1.70193	1.68548	1.61903	1.58817	1.59076	1.63411	1.68467	1.63303	1.65748	1.6507	1.61943	1.71393	1.66184	1.58875	1.63919	1.72973	1.66481	1.78203	1.62616	1.68863	1.60224	1.60522	1.68748	1.96486	1.65467	1.67871	1.63655	1.65403	1.6647	1.68176	1.68671	1.73641	2.20793	1.76267	1.64088	1.76152	1.77037	1.65504	1.57275	1.6722	1.60653	1.67663	1.69025	1.65958
auditory_cortex	20.4056	20.7269	21.268	20.1781	21.2136	21.1869	21.0037	20.6692	19.7977	20.3831	20.4366	21.0828	20.8288	20.8507	21.0744	20.4164	22.2727	21.4993	20.4021	20.5121	22.1181	21.3934	23.1297	20.4264	21.6596	20.422	20.7505	21.7434	24.9234	20.747	21.3265	20.319	20.0102	21.255	21.1694	21.0108	21.8605	28.3195	22.7019	20.75	22.4979	22.4313	21.439	20.3075	20.9515	20.8049	21.5136	21.6821	21.2627
basal_forebrain	16.74	17.0003	17.5731	16.5032	17.4426	17.5057	17.2389	16.9849	16.2098	16.7265	16.7669	17.3981	17.0545	17.2729	17.3469	16.9364	18.388	17.6626	16.7133	16.7649	18.1856	17.4846	18.9412	16.7772	17.6908	16.9941	17.0555	18.0311	19.8554	17.0494	17.5707	16.628	16.4836	17.3376	17.4289	17.4026	18.0736	22.959	18.5233	17.2129	18.6192	18.3444	17.6283	16.9368	17.2749	17.0594	17.6206	17.7523	17.4241
Bed_nucleus_of_stria_terminalis	2.9143	2.87303	2.96628	2.85228	2.92866	2.94713	2.90859	2.88226	2.77419	3.01743	2.78902	2.79964	2.96021	2.93568	2.98303	2.90197	3.15402	3.02107	2.93464	2.86126	3.1035	2.99873	3.23308	2.83455	3.04009	2.89518	2.96888	3.15948	3.50079	2.86145	3.04306	2.64321	2.54258	2.98817	3.00048	2.9406	3.06822	3.93134	3.23467	2.96437	3.18142	3.13865	3.11246	2.8802	2.89556	2.99703	3.01318	3.0433	2.97785
caudaputamen	45.213	45.8611	47.4009	44.668	47.0179	47.1307	46.4195	45.8808	43.6096	45.1302	45.1404	46.7452	46.1577	46.5155	46.9318	45.678	49.6818	47.7783	45.1142	45.2821	49.2569	47.2652	51.2949	45.2401	47.8947	45.8868	46.1376	48.6532	53.7496	45.9716	47.5125	44.788	44.3558	46.9564	47.134	47.0102	48.8047	62.2512	50.1756	46.5216	50.3057	49.5144	47.6719	45.681	46.611	46.1536	47.6736	48.0736	47.1362
cerebellar_lobule_1_2	8.03184	7.92464	8.32468	7.79038	8.22643	8.0885	7.99534	8.17598	7.7505	7.86052	7.77013	8.0381	8.09014	8.18151	8.18499	7.97778	8.63863	8.34014	7.83172	8.03582	8.63097	8.40681	9.07066	8.07453	8.50088	7.92016	8.12208	8.50731	9.6453	8.08226	8.42435	7.76355	7.75543	8.35111	8.35654	8.33607	8.64234	11.222	9.02027	8.17873	8.82348	8.91624	8.20024	7.74712	8.07954	8.14397	8.09772	8.54212	8.37152
cerebellar_lobule_10	3.34277	3.31875	3.40815	3.18987	3.33976	3.46439	3.43056	3.40845	3.23505	3.31468	3.28639	3.42781	3.37174	3.4738	3.44128	3.33559	3.59564	3.50298	3.26174	3.49479	3.63389	3.51799	3.83803	3.38454	3.54055	3.31068	3.4104	3.63504	4.05858	3.41298	3.56057	3.23823	3.28635	3.50278	3.48854	3.52453	3.6572	4.64385	3.82886	3.46954	3.66843	3.7321	3.44014	3.28507	3.48072	3.38514	3.45834	3.60902	3.53349
cerebellar_lobule_3	6.93852	6.81984	7.14483	6.68354	7.0238	6.9667	6.91684	7.05112	6.59178	6.73911	6.65067	6.89906	6.9892	7.11678	7.10224	6.89447	7.47538	7.28146	6.71348	7.01655	7.53001	7.28546	7.96289	6.97615	7.36669	6.83721	7.0732	7.41355	8.4	6.96378	7.36416	6.59716	6.63155	7.25973	7.25105	7.26243	7.51651	9.77951	7.91188	7.11189	7.64644	7.74293	7.0718	6.69032	7.00782	7.051	6.99384	7.44757	7.27996
cerebellar_lobule_4_5	21.3441	21.1309	21.9519	20.6729	21.5994	21.9482	21.6787	21.7241	20.7908	21.2181	20.9361	21.7517	21.5535	21.8763	21.7507	21.3116	22.8038	22.1089	20.9419	21.7702	22.9414	22.1865	24.2249	21.5359	22.4509	21.1094	21.667	22.7992	25.5506	21.7243	22.4857	21.045	21.0232	22.1497	22.1857	22.3069	23.1602	29.6496	24.0614	21.8178	23.3481	23.5861	21.8691	20.8834	21.8591	21.6404	21.8572	22.7576	22.364
cerebellar_lobule_6	8.48742	8.35279	8.77546	8.29352	8.47611	8.79633	8.61377	8.71853	8.32338	8.49129	8.37454	8.58669	8.51702	8.64268	8.64293	8.37672	9.04895	8.81068	8.30669	8.79255	9.13159	8.8275	9.67741	8.43758	9.02225	8.4377	8.73106	9.25964	10.1792	8.62319	8.91769	8.38683	8.3775	8.75811	8.7844	8.90273	9.16369	11.6997	9.65619	8.66618	9.23333	9.40743	8.74016	8.31711	8.79298	8.66065	8.82489	9.01605	8.91795
cerebellar_lobule_7	3.29049	3.18038	3.35984	3.23887	3.23811	3.44151	3.33287	3.3482	3.29935	3.33607	3.26761	3.29145	3.2411	3.28582	3.30676	3.20214	3.44231	3.36837	3.19479	3.36651	3.46953	3.35767	3.6589	3.19264	3.44635	3.28913	3.38225	3.55678	3.92593	3.34424	3.37612	3.25773	3.25857	3.32642	3.3471	3.41962	3.4695	4.40054	3.69102	3.32053	3.51435	3.58678	3.39092	3.19344	3.40872	3.33535	3.45995	3.42348	3.38909
cerebellar_lobule_8	3.65119	3.60475	3.80631	3.56635	3.66707	3.80177	3.73368	3.78058	3.54819	3.60057	3.61141	3.7063	3.6666	3.73935	3.73647	3.59792	3.9093	3.81544	3.56696	3.81562	3.94421	3.82463	4.20974	3.62624	3.91092	3.64098	3.77227	4.02005	4.39278	3.72881	3.8591	3.63796	3.65171	3.77345	3.78389	3.84713	3.97686	5.11037	4.18211	3.74834	3.99532	4.06541	3.73274	3.5893	3.78208	3.72305	3.80558	3.89226	3.84942
cerebellar_lobule_9	8.51312	8.39978	8.8579	8.36643	8.53072	8.86904	8.66325	8.79907	8.36468	8.4842	8.43359	8.63912	8.53558	8.66981	8.67629	8.38342	9.09224	8.84377	8.33844	8.84098	9.16329	8.86504	9.7317	8.44323	9.08433	8.50526	8.8051	9.3237	10.1773	8.67238	8.97054	8.50463	8.50578	8.78132	8.81849	8.96316	9.20491	11.8074	9.70734	8.69412	9.28323	9.46569	8.76346	8.34361	8.83232	8.70523	8.89075	9.03746	8.96205
Cerebellar_White_Matter_Arbor_vita_of_cerebellum	26.7942	26.5515	27.8091	26.0375	27.2286	27.495	26.8907	27.5055	25.9985	26.554	26.0578	26.9661	26.9149	27.3909	27.3349	26.605	28.7953	27.9126	26.1529	27.3879	28.9202	28.0013	30.5382	26.8772	28.3439	26.6483	27.3206	28.9461	32.1331	27.0586	28.2396	25.9453	25.9853	27.9039	27.9614	28.0701	28.961	37.2439	30.3492	27.3803	29.4611	29.8517	27.5172	26.0963	27.3683	27.2083	27.423	28.6012	28.2827
cerebral_peduncle	2.88309	2.93007	2.9835	2.82681	2.96565	2.97063	2.95916	2.89785	2.77232	2.89652	2.86728	2.92095	2.95317	2.91563	2.9956	2.88279	3.14209	3.02314	2.89363	2.90059	3.13386	3.00896	3.25292	2.86204	3.06485	2.88157	2.93098	3.0616	3.54454	2.91188	3.00609	2.80445	2.76586	2.99637	2.98581	2.96485	3.06894	3.94566	3.21183	2.93316	3.16934	3.15266	3.05196	2.84946	2.95321	2.94649	3.04878	3.05778	2.97425
Cingulate_Cortex_area_1	14.9771	15.2212	15.5568	14.783	15.5997	15.7121	15.3871	15.1715	14.4953	15.0035	14.949	15.505	15.3101	15.3459	15.5392	15.0386	16.3687	15.9433	14.8849	15.042	16.4279	15.6206	17.0537	14.9111	15.8605	15.3214	15.1506	16.0156	17.8173	15.3011	15.7585	15.104	15.0047	15.5331	15.6312	15.5951	16.235	20.8084	16.62	15.3993	16.7173	16.3387	15.752	15.1358	15.5037	15.129	15.8313	15.9586	15.6485
Cingulate_Cortex_area_2	9.27237	9.41326	9.64469	9.16509	9.58712	9.76737	9.62025	9.36113	9.05219	9.32126	9.3241	9.68271	9.47311	9.56032	9.58623	9.37302	10.1246	9.80058	9.27696	9.34325	10.0963	9.66565	10.5046	9.26253	9.78275	9.46897	9.45867	9.95874	10.9963	9.52717	9.76089	9.39211	9.31084	9.57588	9.66569	9.64045	10.032	12.7689	10.2537	9.57313	10.2676	10.0963	9.78235	9.39134	9.65189	9.42562	9.84951	9.86581	9.64375
cingulum	3.26343	3.28232	3.39071	3.22354	3.3781	3.35643	3.30608	3.30256	3.11346	3.25016	3.20576	3.30727	3.3225	3.35285	3.37445	3.2613	3.59439	3.4745	3.23245	3.2646	3.55639	3.4424	3.72306	3.24926	3.46595	3.28716	3.34343	3.50456	3.94165	3.27851	3.44763	3.15458	3.11452	3.42241	3.40124	3.3641	3.50768	4.57059	3.65175	3.3454	3.62858	3.60024	3.432	3.27213	3.33544	3.34359	3.40627	3.49665	3.41958
Cochlear_nucleus	1.0464	1.05094	1.11398	1.0034	1.09331	1.04521	1.02409	1.09463	0.966971	0.997007	0.978581	1.02638	1.05745	1.08695	1.09249	1.04324	1.16953	1.12961	1.01157	1.07635	1.18068	1.13582	1.23165	1.05899	1.13231	1.05162	1.08448	1.15047	1.26686	1.03574	1.14664	0.951216	0.973347	1.13084	1.12373	1.11605	1.14132	1.51638	1.22493	1.08584	1.19211	1.20092	1.07409	1.00933	1.05237	1.07489	1.051	1.16016	1.13924
Commisure_inferior_Colliculus	0.303086	0.315927	0.310274	0.301495	0.313471	0.348033	0.340703	0.299497	0.335388	0.326628	0.33783	0.348814	0.313133	0.31447	0.304182	0.317424	0.309637	0.302945	0.317163	0.311553	0.312058	0.301731	0.320767	0.316207	0.306652	0.310496	0.299399	0.31149	0.364588	0.328877	0.306669	0.352996	0.3487	0.305733	0.312194	0.316897	0.329286	0.405513	0.320662	0.309915	0.326424	0.324576	0.323228	0.309059	0.330665	0.29863	0.332787	0.305739	0.306586
commisure_superior_collicuus	0.186244	0.187383	0.19677	0.183691	0.193733	0.194319	0.189085	0.189948	0.180352	0.186615	0.180889	0.1835	0.188411	0.187848	0.188199	0.182223	0.202212	0.195741	0.184685	0.185314	0.197712	0.194587	0.205543	0.180253	0.194791	0.188351	0.18884	0.197984	0.22706	0.185952	0.193698	0.176922	0.174477	0.191019	0.191163	0.188274	0.194618	0.25378	0.204822	0.183253	0.204751	0.204704	0.193384	0.183141	0.187944	0.187526	0.192299	0.196477	0.193355
copula	2.78747	2.68831	2.88706	2.77492	2.78228	2.82917	2.73073	2.87078	2.72026	2.79159	2.69317	2.69975	2.76335	2.75022	2.80714	2.71361	2.93683	2.86155	2.71051	2.81115	2.95911	2.86779	3.15082	2.7149	2.95763	2.77069	2.86306	3.01442	3.30117	2.78405	2.86812	2.70044	2.66109	2.83525	2.85231	2.88476	2.94217	3.79547	3.14058	2.79058	3.00415	3.05269	2.86416	2.69731	2.82307	2.84726	2.88607	2.92148	2.89959
Corpus_Callosum_associated_White_Matter	41.159	41.6053	42.8515	40.3618	42.4393	42.8177	42.455	41.5054	39.8778	41.2278	41.2682	42.309	42.0659	42.0459	42.6098	41.3812	44.8572	43.2601	41.1611	41.3914	44.7552	42.9725	46.57	41.1536	43.6313	41.4756	41.9169	43.8686	49.6093	41.9587	43.0725	40.8885	40.4108	42.6997	42.7621	42.6179	44.2771	56.6401	45.7111	42.1299	45.3977	44.9666	43.2711	41.1229	42.4483	41.9828	43.516	43.7351	42.7127
Crus_1_ansiform_lobule	16.6405	16.3491	17.2074	16.3056	16.8138	17.0521	16.6378	17.0881	16.2707	16.6955	16.1816	16.6064	16.7011	16.8341	16.8891	16.4693	17.7417	17.2322	16.2969	16.9539	17.8624	17.2569	18.9213	16.6151	17.5724	16.5407	16.964	17.974	19.869	16.7795	17.3975	16.1713	16.0464	17.1817	17.2475	17.3346	17.8897	22.9655	18.7938	16.91	18.1571	18.3986	17.1289	16.2186	16.9772	16.8925	17.0992	17.651	17.4967
Crus_2_ansiform_lobule	9.69449	9.60011	10.1739	9.59124	9.82273	10.0145	9.6442	10.0828	9.4984	9.66035	9.47661	9.60607	9.66273	9.84351	9.86719	9.51282	10.4416	10.1155	9.42452	9.97868	10.4757	10.1216	11.1055	9.55815	10.3814	9.73496	10.0089	10.6517	11.5592	9.71077	10.2344	9.35144	9.41483	10.0592	10.1069	10.1997	10.3974	13.5332	11.0488	9.88129	10.667	10.8583	10.0254	9.42879	10.007	9.94501	10.0239	10.3187	10.2788
dentate_gyrus	16.0206	16.334	16.8181	15.8896	16.8069	16.5546	16.3291	16.3504	15.4497	15.8944	15.9416	16.4837	16.3815	16.3871	16.6138	16.0268	17.5839	16.994	15.9953	16.1276	17.4824	16.9067	18.3178	16.0975	17.151	16.06	16.3384	17.1582	19.5804	16.2411	16.8703	15.8548	15.5984	16.8138	16.737	16.558	17.2175	22.5847	17.9502	16.3509	17.7836	17.7752	16.8175	15.9076	16.3733	16.3823	16.8264	17.1475	16.8278
Dentate_nucleus	0.838649	0.822016	0.873552	0.799849	0.84537	0.823884	0.813966	0.854959	0.768083	0.802496	0.774907	0.799405	0.843514	0.860102	0.867641	0.827978	0.918538	0.892769	0.801477	0.853969	0.931507	0.899484	0.978541	0.838772	0.896923	0.829765	0.861407	0.906279	1.02601	0.824201	0.904427	0.748011	0.760057	0.896989	0.884263	0.884831	0.902648	1.19455	0.972854	0.860662	0.93538	0.950919	0.855894	0.800306	0.841061	0.857505	0.840419	0.91871	0.89318
Dorsal_Peduncular_Cortex	1.48089	1.49757	1.54925	1.44753	1.51386	1.49141	1.49087	1.51018	1.3655	1.45466	1.44788	1.48117	1.53398	1.49619	1.55433	1.4817	1.63509	1.58299	1.47049	1.51142	1.65579	1.5628	1.7178	1.46782	1.6057	1.50756	1.53286	1.59634	1.78191	1.50038	1.5832	1.44912	1.42591	1.55153	1.56136	1.5494	1.61242	2.07732	1.6849	1.53085	1.65173	1.62421	1.57678	1.48451	1.51778	1.52315	1.57166	1.61984	1.55617
Dorsal_Tenia_Tecta	1.03773	1.03202	1.05882	1.02219	1.055	1.06696	1.04363	1.03619	0.978666	1.03115	0.993046	1.04494	1.04351	1.07491	1.06089	1.02556	1.14026	1.12148	1.01879	1.05054	1.13841	1.09799	1.18646	1.02091	1.09157	1.0568	1.07035	1.12741	1.24951	1.03446	1.11473	0.980195	0.973808	1.08441	1.08672	1.06744	1.11458	1.45123	1.17146	1.07186	1.14943	1.15001	1.08796	1.03713	1.05815	1.05714	1.07596	1.12649	1.08817
Endopiriform_Nucleus	8.67373	8.83247	9.07694	8.60913	9.03407	9.22125	9.08543	8.77741	8.56417	8.783	8.83874	9.18358	8.8628	8.94886	8.95786	8.81042	9.45147	9.0849	8.73079	8.693	9.36298	8.98872	9.74597	8.70552	9.10078	8.82618	8.8166	9.28675	10.2658	8.94231	9.03502	8.88239	8.80556	8.93853	9.0023	9.02181	9.38007	11.8798	9.5178	8.91044	9.59186	9.41024	9.15193	8.80984	9.05155	8.79619	9.22439	9.14998	8.99296
entopeduncular_nucleus	0.21545	0.217249	0.216778	0.20606	0.211439	0.232071	0.238354	0.210362	0.208154	0.20838	0.227219	0.23893	0.221906	0.227759	0.224968	0.219446	0.23399	0.230431	0.212124	0.22624	0.231921	0.225781	0.244226	0.216694	0.22692	0.214117	0.2252	0.228105	0.265387	0.230951	0.229022	0.234624	0.235312	0.224471	0.218541	0.22476	0.238866	0.305468	0.247351	0.225229	0.234807	0.233447	0.223468	0.222263	0.234604	0.220695	0.239264	0.235677	0.221039
external_medullary_lamina	0.643986	0.654427	0.670855	0.627033	0.663625	0.66327	0.65886	0.648321	0.624819	0.65714	0.639276	0.637474	0.655139	0.645564	0.664308	0.641659	0.700552	0.669424	0.645824	0.646248	0.699386	0.664185	0.720382	0.637469	0.679134	0.646139	0.6505	0.682525	0.79868	0.647624	0.666827	0.611698	0.608883	0.662613	0.669257	0.662394	0.681517	0.864299	0.714588	0.65066	0.705459	0.702158	0.683952	0.628148	0.656011	0.655858	0.680088	0.671771	0.659528
Fasciculus_retroflexus	0.221148	0.232205	0.229036	0.221751	0.232441	0.24919	0.25724	0.224407	0.234832	0.22333	0.250953	0.269005	0.229171	0.235074	0.228537	0.230487	0.239825	0.232026	0.227662	0.231555	0.240881	0.230947	0.25097	0.230499	0.232068	0.224646	0.223449	0.233932	0.266052	0.24632	0.229014	0.266092	0.268656	0.228639	0.225876	0.233707	0.246435	0.301494	0.240094	0.229678	0.244961	0.242496	0.232705	0.233622	0.246734	0.224088	0.249276	0.232388	0.229605
fastigial_nucleus	1.0014	1.02755	1.05539	0.962222	1.04154	1.05803	1.04244	1.03527	0.973353	0.994945	1.0038	1.07469	1.02425	1.04603	1.03991	1.01772	1.09315	1.04633	1.00159	1.05198	1.09425	1.06464	1.14176	1.02759	1.05362	1.00741	1.02508	1.08656	1.18282	1.03674	1.06682	1.0167	1.02329	1.05875	1.05372	1.06211	1.0984	1.39248	1.13625	1.04304	1.12032	1.12051	1.04111	1.00174	1.0373	1.01081	1.0371	1.09168	1.07102
Fimbria	4.6166	4.66956	4.82901	4.54561	4.832	4.80812	4.77375	4.69439	4.42634	4.55806	4.62513	4.85568	4.68944	4.77202	4.78616	4.64041	5.09482	4.89468	4.57439	4.64519	5.03512	4.86836	5.25695	4.63514	4.86817	4.62385	4.6982	4.96328	5.51883	4.69106	4.83446	4.58101	4.56173	4.83092	4.78796	4.78075	4.97778	6.38008	5.12447	4.72514	5.1596	5.09751	4.82198	4.65112	4.76302	4.71029	4.85595	4.92486	4.83521
flocculus	10.4393	10.3568	10.7759	10.0532	10.6	10.7335	10.6534	10.5759	10.1038	10.2437	10.2587	10.6898	10.5577	10.7386	10.6624	10.4481	11.1886	10.8346	10.2087	10.626	11.215	10.897	11.8371	10.5492	10.9832	10.2921	10.5855	11.0741	12.5552	10.6721	10.9978	10.3383	10.4081	10.8572	10.8526	10.9181	11.3536	14.519	11.7546	10.6758	11.4547	11.5798	10.6143	10.1819	10.6767	10.5357	10.6355	11.1365	10.9103
Fornix	0.555303	0.587506	0.617668	0.551338	0.616906	0.579859	0.554752	0.585746	0.527468	0.551034	0.547338	0.57095	0.577555	0.562248	0.588577	0.564186	0.626902	0.583623	0.559647	0.55745	0.618872	0.583705	0.630896	0.560145	0.606879	0.578802	0.555778	0.59963	0.650258	0.5636	0.586072	0.546651	0.546584	0.588033	0.598748	0.589888	0.605515	0.787876	0.612699	0.56515	0.650696	0.619833	0.588028	0.558467	0.569834	0.567126	0.593988	0.590119	0.59616
Fourth_ventricle	2.82246	2.74044	2.93282	2.76688	2.85855	2.7969	2.7291	2.90171	2.671	2.75306	2.65167	2.71825	2.82127	2.82746	2.86547	2.76717	3.02009	2.9388	2.72678	2.82377	3.0418	2.95587	3.23932	2.79145	2.99389	2.78307	2.87678	3.04105	3.36291	2.79275	2.95707	2.64605	2.61325	2.92923	2.93507	2.92187	3.01479	3.96898	3.20302	2.84264	3.08885	3.12829	2.8719	2.70531	2.79665	2.87319	2.83947	3.01072	2.974
Frontal_Association_Cortex	111.422	110.943	114.871	108.037	116.04	115.676	113.146	112.262	106.389	111.618	110.038	113.488	113.098	112.155	116.225	110.156	120.864	117.801	108.575	110.87	122.414	114.056	127.376	109.4	118.292	112.222	111.419	118.373	133.757	113.806	116.627	111.759	111.775	114.869	115.711	115.896	121.85	153.62	125.925	114.028	124.579	121.98	115.524	112.035	113.206	112.008	118.423	117.779	115.91
Globus_pallidus	4.35037	4.41082	4.56983	4.26402	4.51675	4.48465	4.4425	4.41045	4.12442	4.3224	4.31096	4.43801	4.44222	4.46472	4.52612	4.38119	4.80194	4.59478	4.32786	4.354	4.73962	4.55685	4.92941	4.34413	4.6371	4.3965	4.45414	4.67743	5.21987	4.40653	4.59233	4.2368	4.18263	4.53377	4.53328	4.51571	4.69049	6.00234	4.89059	4.46281	4.85871	4.78988	4.58701	4.36477	4.45617	4.4643	4.5946	4.63663	4.53258
hindbrain_medulla_pons	92.9064	91.6112	96.0967	90.3397	94.0224	95.3427	93.6766	95.0693	90.3491	91.9045	90.8838	93.5925	93.1673	94.8647	94.6275	91.8813	99.435	96.6681	90.5434	95.0362	99.9804	96.8586	105.439	92.6271	98.3712	92.3107	94.849	100.109	111.83	93.9276	97.907	90.9792	91.199	96.3399	96.5401	97.0759	99.9581	129.112	105.082	94.7806	101.689	103.291	95.3807	90.3125	95.1677	94.4372	95.6152	98.8241	97.3716
Hippocampal_layer_CA1	20.1873	20.514	21.0427	19.963	21.0181	20.9619	20.7648	20.4872	19.638	20.1553	20.2492	20.862	20.6371	20.6954	20.9191	20.2124	22.0467	21.3213	20.2076	20.3388	21.9218	21.2528	22.9784	20.2966	21.517	20.195	20.5438	21.5203	24.7301	20.5538	21.1798	20.1489	19.8443	21.0746	20.997	20.8254	21.6708	28.2536	22.5111	20.6002	22.2469	22.2612	21.169	20.0966	20.7335	20.6226	21.248	21.5211	21.0893
Hippocampal_layer_CA2	2.221	2.24956	2.29175	2.19034	2.28867	2.35839	2.35243	2.22129	2.21297	2.2593	2.28479	2.34453	2.25238	2.27908	2.26752	2.2323	2.39139	2.29633	2.23008	2.22018	2.37446	2.29994	2.47129	2.21468	2.31308	2.22569	2.23966	2.33678	2.68629	2.29205	2.2807	2.28044	2.26542	2.28347	2.28105	2.28271	2.37817	2.98868	2.41818	2.25461	2.4227	2.40849	2.32712	2.22806	2.31364	2.24886	2.3683	2.32443	2.28099
Hippocampal_layer_CA3	20.1738	20.4025	20.9874	19.9271	21.0098	20.6605	20.4766	20.478	19.2373	20.0407	19.8551	20.5272	20.5384	20.5717	20.8297	20.0541	22.1454	21.3434	20.0171	20.179	21.9583	21.2535	22.9929	20.087	21.4347	20.0993	20.4848	21.575	24.5364	20.2642	21.0967	19.5464	19.291	21.0992	20.9351	20.6949	21.5281	28.0414	22.4976	20.4674	22.3124	22.2424	21.1629	19.9782	20.4879	20.6255	21.0919	21.4792	21.0928
hypothalamus	27.0468	27.471	28.3388	26.7176	28.2533	27.9853	27.6858	27.4933	25.897	26.9903	26.9109	27.8724	27.5745	27.677	28.0559	27.1385	29.755	28.5039	26.973	27.0451	29.4379	28.3899	30.6372	27.0154	28.6728	27.1613	27.4613	28.9766	32.4363	27.3832	28.269	26.5823	26.2486	28.231	28.1331	27.9222	29.0253	37.4455	29.9953	27.5665	30.1313	29.7109	28.4476	27.0567	27.7015	27.6481	28.4859	28.7202	28.258
Inferior_Colliculus	15.1208	15.0455	15.7116	14.5913	15.497	15.398	15.3046	15.359	14.5328	14.7057	14.8534	15.3974	15.3188	15.571	15.4972	15.0737	16.3235	15.8956	14.7799	15.3102	16.4303	15.9393	17.1521	15.2464	16.0773	14.9428	15.3545	16.0787	18.4621	15.3259	16.0262	14.9244	14.8887	15.8072	15.8087	15.7526	16.3361	21.2447	17.0524	15.4696	16.6574	16.8833	15.4831	14.7184	15.4029	15.3264	15.4442	16.1768	15.8164
Infralimbic_Cortex	1.4592	1.49069	1.52437	1.48108	1.56308	1.50393	1.44283	1.50333	1.37678	1.43079	1.41256	1.5053	1.49045	1.49957	1.51098	1.44624	1.62789	1.59846	1.42971	1.447	1.61971	1.53378	1.67687	1.45039	1.5571	1.51051	1.47677	1.56963	1.72412	1.44334	1.55073	1.4239	1.40794	1.54433	1.53793	1.51559	1.57094	2.10253	1.62237	1.50327	1.66615	1.62042	1.54566	1.47602	1.48321	1.4768	1.51019	1.58501	1.57054
Insular_Cortex	23.4932	23.8946	24.7828	23.1589	24.6111	24.2148	23.8258	24.0283	22.3934	23.4177	23.2017	23.9746	24.0373	24.0409	24.4888	23.6654	25.9176	24.9132	23.4576	23.5739	25.7989	24.6575	26.8448	23.4611	25.0733	23.866	23.9752	25.3862	27.9643	23.7334	24.7477	22.9215	22.6398	24.4727	24.6272	24.4683	25.3596	32.5177	26.2194	24.1365	26.2756	25.8406	24.8337	23.5889	24.018	24.0337	24.6858	25.075	24.6027
Internal_capsule	7.70047	7.80175	8.01611	7.56598	7.97151	8.03636	8.01321	7.77263	7.47912	7.77086	7.79422	8.03513	7.84669	7.89684	7.9798	7.76675	8.43591	8.06784	7.73442	7.73272	8.37327	8.05158	8.69998	7.70472	8.13411	7.72144	7.8227	8.23589	9.25937	7.85162	8.01023	7.66784	7.57011	8.00289	7.96221	7.96641	8.27008	10.499	8.5088	7.86329	8.53088	8.41209	8.12843	7.72918	7.96981	7.88124	8.16441	8.14668	7.98167
intersposed_nucleus	1.24214	1.2295	1.27885	1.20914	1.27072	1.2476	1.21055	1.27039	1.2033	1.25102	1.17427	1.20825	1.24438	1.26192	1.26968	1.2343	1.35019	1.30664	1.20931	1.25085	1.35254	1.30319	1.40637	1.24276	1.29806	1.24019	1.26342	1.33485	1.4982	1.23009	1.30981	1.11767	1.12157	1.31432	1.3019	1.2873	1.30759	1.7108	1.41814	1.27063	1.37582	1.3838	1.30366	1.18987	1.24753	1.26026	1.26097	1.34012	1.31855
intrabulbar_part_of_anterior_commisure	2.60282	2.63904	2.78815	2.49795	2.75444	2.7174	2.66047	2.64956	2.54489	2.6164	2.66091	2.67419	2.6667	2.57102	2.74498	2.60044	2.79429	2.67796	2.56022	2.54325	2.83457	2.59139	2.97928	2.55907	2.85613	2.6183	2.51603	2.71245	3.08593	2.72515	2.67035	2.7923	2.78008	2.64732	2.71336	2.74039	2.89766	3.49333	2.90115	2.61614	2.88118	2.83755	2.68072	2.57566	2.64096	2.59755	2.8389	2.69402	2.67124
Lateral_olfactory_tract	2.33743	2.31616	2.35819	2.30663	2.39455	2.45789	2.39801	2.31544	2.29715	2.39631	2.31946	2.4089	2.35728	2.41112	2.3872	2.32479	2.52257	2.48106	2.31126	2.32349	2.51856	2.40457	2.62432	2.30365	2.41571	2.36926	2.36893	2.51072	2.78707	2.36686	2.45268	2.30454	2.29516	2.40175	2.40799	2.39404	2.51116	3.19241	2.6089	2.41454	2.57314	2.53637	2.45444	2.37063	2.40291	2.35338	2.44906	2.46939	2.42172
lateral_septum	9.41061	9.51539	9.88466	9.23085	9.73733	9.67239	9.56309	9.55099	8.90689	9.32411	9.29203	9.52913	9.66509	9.63176	9.83716	9.50255	10.388	9.96311	9.36502	9.4212	10.2784	9.87314	10.7344	9.3911	10.0525	9.53814	9.64292	10.1506	11.2401	9.51349	9.93137	9.11486	8.99541	9.8092	9.82913	9.80416	10.1555	13.0449	10.5396	9.69121	10.4932	10.3207	9.94468	9.46393	9.64763	9.6635	9.91325	10.0443	9.80585
Lateral_ventricle	13.4922	13.5967	13.9809	13.3392	13.9496	13.9865	13.8029	13.595	13.0765	13.6665	13.4285	13.7709	13.7421	13.7429	13.9155	13.5208	14.7107	14.1047	13.5381	13.4131	14.5467	14.02	15.17	13.4261	14.1843	13.5398	13.7164	14.4246	16.1709	13.6409	14.0338	13.2242	12.9995	13.9708	13.9695	13.8399	14.4053	18.5817	14.8984	13.7406	14.8696	14.6786	14.2583	13.4946	13.7848	13.7474	14.1759	14.1965	13.9904
mamillary_bodies	1.59447	1.62642	1.63981	1.56513	1.6379	1.70984	1.72218	1.59567	1.60489	1.61797	1.67688	1.7415	1.62994	1.64572	1.63372	1.61143	1.71881	1.6565	1.60578	1.61856	1.71219	1.64156	1.78115	1.60835	1.66349	1.59858	1.61838	1.67365	1.94057	1.67231	1.64127	1.69129	1.68573	1.63358	1.62697	1.64361	1.72258	2.13411	1.7431	1.6212	1.73405	1.72563	1.66895	1.61089	1.68326	1.60791	1.72115	1.6659	1.62843
mammilothalamic_tract	0.345568	0.345036	0.350681	0.33861	0.360768	0.352126	0.349763	0.345772	0.324589	0.333958	0.336905	0.349575	0.346309	0.353139	0.350097	0.335901	0.37982	0.369329	0.333312	0.340845	0.370769	0.362346	0.387799	0.336278	0.35985	0.340443	0.346616	0.365518	0.422574	0.345588	0.359086	0.329976	0.329149	0.362958	0.352704	0.349168	0.36631	0.491106	0.383097	0.349184	0.385702	0.381421	0.352513	0.344318	0.349723	0.353566	0.359385	0.365795	0.361347
medial_septum	1.28351	1.31677	1.37698	1.26682	1.36124	1.31847	1.29318	1.33781	1.20212	1.24722	1.26512	1.31975	1.32945	1.3097	1.3614	1.29784	1.43084	1.37048	1.26561	1.293	1.42459	1.34812	1.48046	1.29305	1.40748	1.31683	1.30542	1.37287	1.51498	1.29825	1.36302	1.26987	1.2573	1.35411	1.36076	1.36565	1.39951	1.81729	1.42868	1.32446	1.45879	1.42074	1.35666	1.29625	1.31951	1.31996	1.35541	1.38572	1.3602
median_preoptic_area	0.0491417	0.0497082	0.0528494	0.0508542	0.056158	0.0527614	0.0498904	0.0530222	0.0501844	0.0514604	0.0492672	0.0533543	0.0491254	0.0514313	0.0497518	0.0494908	0.0553169	0.0523252	0.0490857	0.0470228	0.0531694	0.0528041	0.0571041	0.0493553	0.0507975	0.0497996	0.0482282	0.0538547	0.0529489	0.0478311	0.050017	0.0478363	0.0475792	0.0520288	0.0520052	0.0505147	0.0519944	0.0709048	0.0511325	0.0501065	0.0568319	0.0544297	0.0521174	0.0507873	0.0490159	0.0483767	0.0482371	0.0512918	0.0537514
midbrain	33.339	33.6197	34.977	32.7689	34.6652	34.1129	33.6412	33.93	32.1633	32.9451	32.9236	33.8263	33.9284	34.0492	34.3657	33.2461	36.2876	35.1747	33.117	33.4267	36.3342	35.1919	38.0168	33.4969	35.6403	33.3032	33.8894	35.5839	40.8623	33.5462	35.1429	32.7042	32.062	34.8407	34.8898	34.415	35.7144	46.9002	37.3971	33.9393	36.7358	36.9227	34.7258	32.7794	33.8272	34.0335	34.5524	35.6028	34.9735
Navicular_nuclear_basin_forebrain	1.68584	1.74425	1.78161	1.68356	1.77387	1.75707	1.70118	1.73197	1.60846	1.66787	1.65276	1.73147	1.73119	1.73667	1.75253	1.7013	1.86967	1.81907	1.68361	1.71474	1.8785	1.78943	1.94635	1.6871	1.81518	1.7504	1.73677	1.82447	2.00551	1.72088	1.80321	1.68635	1.66908	1.76669	1.80658	1.76459	1.83341	2.36087	1.89068	1.738	1.89878	1.86805	1.78469	1.69572	1.74042	1.71446	1.78847	1.82557	1.79087
Nucleus_accumbens	6.85881	6.96952	7.19842	6.71526	7.0834	7.11093	7.05382	6.95877	6.54702	6.79667	6.83418	6.99443	7.06627	7.01516	7.18044	6.92725	7.54894	7.28639	6.83487	6.95198	7.59195	7.19006	7.889	6.85204	7.3579	7.01318	7.02542	7.34225	8.18639	7.03814	7.26654	6.8254	6.80826	7.13238	7.20583	7.19884	7.46295	9.50487	7.68256	7.09495	7.63985	7.49791	7.21856	6.91686	7.12977	7.01539	7.29473	7.37855	7.16748
Occipital_Cortex	13.2457	13.0075	13.655	12.7855	13.464	13.3316	13.2203	13.4005	12.7285	12.9082	12.8632	13.2379	13.349	13.5215	13.4871	13.1306	14.1854	13.7861	12.8649	13.2646	14.2247	13.8832	14.921	13.2736	14.0245	12.9855	13.3685	13.9736	16.0533	13.3143	13.8946	12.8715	12.809	13.7312	13.766	13.6994	14.2255	18.5318	14.871	13.4641	14.4933	14.6975	13.4846	12.7775	13.3407	13.4121	13.3724	14.0372	13.7658
Olfactory_Bulb	136.258	134.894	135.12	149.249	131.87	129.936	127.976	142.692	137.847	132.82	134.93	129.386	135.702	142.843	132.877	137.736	144.551	149.798	139.919	138.663	144.164	144.895	142.118	140.045	137.211	142.017	149.34	137.595	168.848	129.83	136.919	128.15	126.927	142.197	133.583	134.955	132.618	216.096	145.884	133.978	146.542	141.339	137.968	135.842	137.819	138.704	130.742	139.619	144.821
Olfactory_tubercle	11.66	11.8933	12.2337	11.5016	12.1158	12.2132	12.0261	11.8605	11.217	11.5618	11.6709	12.0851	11.9876	11.9986	12.1582	11.7885	12.8431	12.4287	11.6082	11.7952	12.8378	12.208	13.3483	11.6734	12.4345	11.9784	11.9149	12.4985	13.8735	11.9712	12.3369	11.7625	11.7244	12.1242	12.239	12.2213	12.7056	16.2642	12.9808	12.0763	13.0198	12.7582	12.2955	11.8091	12.1533	11.8759	12.3933	12.5263	12.2252
Optic_Chiasm	0.250183	0.251107	0.260295	0.260516	0.273092	0.259613	0.243577	0.258257	0.241412	0.247884	0.238234	0.259412	0.249957	0.261593	0.252849	0.247368	0.278425	0.27038	0.243227	0.240362	0.267278	0.263864	0.281092	0.248958	0.259802	0.254042	0.249558	0.275677	0.292534	0.242106	0.264466	0.235352	0.231272	0.267219	0.261366	0.25513	0.2651	0.370514	0.276469	0.255922	0.287872	0.281587	0.261298	0.254835	0.248299	0.254838	0.250598	0.26684	0.269905
Optic_tract	2.89275	2.93854	3.03363	2.89854	3.06284	3.01003	2.94998	2.95332	2.82582	2.91012	2.87803	2.99959	2.92062	2.95463	2.95821	2.88782	3.16439	3.04059	2.88876	2.86835	3.12183	3.02215	3.26212	2.88653	3.03644	2.90633	2.92104	3.10057	3.4552	2.91857	3.00086	2.86759	2.82322	3.00348	3.00053	2.97667	3.08833	3.9847	3.19039	2.92944	3.20661	3.18739	3.02772	2.88343	2.93765	2.93144	3.02236	3.04229	3.02801
Orbitofrontal_Cortex	0.437924	0.437605	0.437976	0.437372	0.445484	0.467174	0.456646	0.431813	0.443199	0.461971	0.444852	0.453091	0.445422	0.450027	0.444876	0.439746	0.466233	0.459175	0.446137	0.437821	0.467488	0.447962	0.488578	0.430881	0.452919	0.446537	0.443274	0.472548	0.522244	0.453067	0.454591	0.448893	0.438464	0.447293	0.452278	0.444737	0.465426	0.601327	0.48286	0.449117	0.477604	0.467768	0.470212	0.442058	0.451294	0.441244	0.464966	0.457374	0.447188
paraflocculus	11.8947	11.6437	12.2026	11.4759	11.9309	12.0472	11.9171	12.0954	11.3746	11.6808	11.4794	11.8961	11.9936	12.1314	12.1338	11.8009	12.7343	12.3869	11.5696	12.126	12.8329	12.4452	13.6112	11.9329	12.5563	11.7128	12.1017	12.7415	14.3355	12.0015	12.5485	11.4594	11.452	12.3806	12.3431	12.3894	12.8519	16.6394	13.5137	12.1412	13.0044	13.1696	12.1258	11.5696	12.056	12.062	12.1163	12.7419	12.5008
paramedian_lobe	7.70927	7.66124	7.98694	7.48716	7.74784	7.94125	7.78593	7.954	7.44379	7.62492	7.52861	7.80504	7.75816	7.95019	7.93207	7.63185	8.34287	8.1318	7.51885	8.05159	8.42823	8.1393	8.91404	7.74246	8.26384	7.6961	7.97277	8.5063	9.3407	7.79324	8.24647	7.43725	7.49365	8.07752	8.07123	8.14407	8.38511	10.7935	8.89749	7.97851	8.50939	8.68298	7.97079	7.55469	7.99921	7.88993	7.99066	8.32345	8.19033
Parietal_Association_Cortex	10.6713	10.7618	11.0654	10.5711	11.0902	10.9337	10.8485	10.823	10.1631	10.6376	10.531	10.9148	10.8274	10.8979	11.0201	10.6226	11.718	11.2869	10.5994	10.6526	11.6125	11.2348	12.1196	10.6054	11.2925	10.6373	10.8435	11.4366	12.903	10.7189	11.1491	10.3711	10.2046	11.1524	11.0358	10.9403	11.3886	14.7626	11.8878	10.8333	11.8267	11.743	11.2096	10.5947	10.845	10.9229	11.1886	11.3416	11.1433
Periaqueductal_grey	10.0061	9.87439	10.3574	9.75358	10.1991	10.0025	9.97939	10.1297	9.43057	9.70714	9.70553	9.96623	10.1428	10.2201	10.2623	9.87198	10.8569	10.627	9.78993	10.0404	10.8967	10.585	11.4616	9.99413	10.705	9.8599	10.224	10.6873	12.3292	9.97806	10.6055	9.65127	9.41166	10.4264	10.3917	10.2773	10.6848	14.1203	11.3635	10.1726	10.9422	11.0994	10.311	9.79564	10.0647	10.26	10.2495	10.7326	10.4632
Piriform_Cortex	26.5426	26.9308	27.6912	26.1796	27.5963	27.7459	27.4474	26.8865	25.6664	26.4947	26.6879	27.7027	27.1131	27.2998	27.5127	26.7749	29.1209	27.9893	26.4867	26.6573	28.8829	27.7637	30.093	26.5914	28.0929	26.8266	27.0264	28.4325	31.6696	27.129	27.8127	26.6154	26.3637	27.5786	27.5859	27.5559	28.6793	36.6412	29.4107	27.2823	29.4842	29.0356	27.9125	26.8018	27.4693	27.0812	28.1072	28.2396	27.6501
pons	21.6399	21.5812	22.5906	21.0303	22.2081	22.0743	21.8319	21.9231	20.9126	21.2683	21.3426	21.8616	21.9614	22.2021	22.1922	21.5757	23.3834	22.7622	21.3408	21.7057	23.5753	22.8272	24.524	21.7683	23.0295	21.5459	21.9646	23.0229	26.5523	21.7742	22.8737	21.1794	20.843	22.585	22.6116	22.4177	23.2072	30.4515	24.3824	22.0885	23.7462	23.936	22.3773	21.1633	21.9879	22.0478	22.2139	23.0458	22.6607
posterior_commisure	0.20577	0.198781	0.205993	0.196926	0.204616	0.195667	0.197647	0.20586	0.182388	0.191638	0.191271	0.194669	0.210424	0.210939	0.217379	0.201192	0.226457	0.224401	0.19692	0.207994	0.228359	0.224783	0.246227	0.206942	0.228873	0.195891	0.211371	0.224224	0.261472	0.202091	0.224894	0.184593	0.179688	0.221182	0.216811	0.213332	0.220668	0.307815	0.245553	0.213138	0.224237	0.231453	0.210923	0.200374	0.205126	0.214985	0.208679	0.229017	0.216631
Posterior_part_of_anterior_commissure	0.31213	0.305185	0.316239	0.304839	0.311221	0.312939	0.31185	0.30918	0.291634	0.308115	0.301223	0.310119	0.313951	0.31692	0.318814	0.309158	0.341285	0.331047	0.304604	0.308984	0.335769	0.326771	0.351656	0.305688	0.326776	0.308605	0.321256	0.337964	0.373768	0.307349	0.32817	0.287172	0.280152	0.325289	0.318075	0.315172	0.33124	0.429225	0.351439	0.321233	0.341375	0.339703	0.326751	0.312032	0.313332	0.32213	0.319709	0.333609	0.322836
Prelimbic_Cortex	3.87173	3.90897	3.98346	3.77662	3.98182	4.03998	4.0025	3.89611	3.70406	3.85113	3.88042	3.97905	3.97482	3.92662	4.03326	3.86868	4.20943	4.10874	3.84447	3.91969	4.29766	4.0289	4.44751	3.84284	4.10732	3.96406	3.9195	4.09938	4.61601	3.96404	4.05461	3.9258	3.92155	3.99168	4.02151	4.03754	4.21676	5.32717	4.31936	3.9796	4.30261	4.18908	4.05352	3.9192	4.03691	3.91285	4.12427	4.13154	4.01715
Primary_Motor_Cortex	18.9739	19.1939	19.7535	18.6497	19.6968	19.5036	19.1867	19.2934	17.9079	18.7573	18.6162	19.2351	19.4346	19.3483	19.7642	18.9607	20.8978	20.2839	18.7707	19.0782	20.9814	19.9416	21.7831	18.8503	20.2625	19.3074	19.3318	20.3672	22.5897	19.1263	20.0938	18.578	18.37	19.8	19.8699	19.7368	20.5183	26.5215	21.2525	19.5342	21.272	20.8489	19.9815	19.0724	19.4557	19.329	19.9403	20.3937	19.899
Primary_Somatosensory_Cortex	79.1064	80.2803	82.8866	78.0096	82.4772	82.1679	81.0199	80.389	75.9875	78.971	78.7386	81.5466	80.798	81.1366	82.1322	79.6512	86.9695	83.6222	78.9207	79.3132	86.3745	82.7953	89.8991	79.0269	83.9342	80.158	80.5726	84.9841	94.279	80.2453	83.0587	78.0691	77.2905	82.2565	82.5021	82.1411	85.3305	109.27	87.8553	81.2037	88.1238	86.6836	83.3841	79.5999	81.3355	80.7142	83.3661	84.1951	82.5938
Primary_Visual_Cortex	25.3599	25.3802	26.4025	24.7378	26.1038	25.979	25.7541	25.661	24.5357	25.0066	25.0981	25.7434	25.7233	25.9417	26.0357	25.2691	27.4291	26.6559	25.0555	25.4682	27.539	26.6414	28.7159	25.4318	26.9688	25.2814	25.726	26.9686	31.0839	25.6272	26.6986	24.9348	24.6074	26.3843	26.4057	26.1894	27.1644	35.3708	28.3833	25.8214	27.8073	28.0102	26.2949	24.888	25.8595	25.8294	26.2665	26.9867	26.4398
Retrosplenial_Cortex	30.5037	30.4821	31.6245	29.831	31.2735	31.3188	31.0721	30.7395	29.4811	30.3341	30.2531	30.9104	30.9589	31.1516	31.3287	30.4078	33.0489	32.0257	30.2521	30.5576	33.0443	31.9507	34.4587	30.4854	32.3078	30.3808	31.0094	32.4207	37.2723	30.7916	31.9868	29.8491	29.4096	31.6776	31.6269	31.4069	32.6144	42.2696	34.0621	31.0333	33.426	33.5331	31.7784	30.0385	31.1366	31.0929	31.7449	32.3702	31.68
rhinal_cortex	45.9009	46.1246	47.905	44.9018	47.3905	47.1484	46.729	46.5175	44.3104	45.3531	45.4996	46.7859	46.6888	47.0153	47.254	45.7979	49.8986	48.4237	45.5006	46.1554	49.9627	48.3536	52.1349	46.081	48.88	45.8472	46.6682	48.9389	56.29	46.4408	48.3797	45.2222	44.5784	47.9133	47.8785	47.4504	49.2397	64.3211	51.4484	46.7922	50.527	50.7509	47.7755	45.2341	46.8766	46.8107	47.709	48.9525	47.9994
Secondary_Motor_Cortex	11.5809	11.8382	12.223	11.3839	12.0944	12.0238	11.8912	11.8231	11.1207	11.6305	11.6083	11.8441	11.9636	11.71	12.1371	11.7133	12.6823	12.1686	11.6806	11.6908	12.7794	12.064	13.2705	11.5798	12.4072	11.8528	11.8041	12.4023	13.827	11.8756	12.1169	11.7109	11.5047	11.9643	12.1448	12.1088	12.5906	15.9626	12.9229	11.8563	12.9251	12.5811	12.2636	11.6752	11.9513	11.8198	12.384	12.3021	12.0466
Secondary_Somatosensory_Cortex	21.0089	21.2452	21.9797	20.6473	21.854	21.6056	21.3451	21.3227	19.9913	20.9719	20.7289	21.4254	21.3932	21.501	21.7864	21.074	23.1567	22.1884	20.937	21.0241	22.9148	22.0366	23.8218	20.9302	22.2566	21.138	21.4059	22.6558	25.0821	21.1475	22.0581	20.2778	20.0408	21.9108	21.8784	21.6926	22.5456	28.9392	23.3862	21.4936	23.4267	23.1083	22.122	21.0373	21.3995	21.5154	22.0232	22.3173	21.9237
Secondary_Visual_Cortex	30.5477	30.612	31.8343	29.9996	31.5409	31.2708	30.904	30.9472	29.529	30.3178	30.1553	30.9276	31.0374	31.1499	31.3476	30.4119	33.1286	32.1214	30.3046	30.5704	33.122	32.0816	34.6268	30.5488	32.4679	30.4462	31.0401	32.5345	37.4309	30.7617	32.0833	29.9217	29.3726	31.8059	31.789	31.4363	32.6419	42.7182	34.1699	31.0404	33.5227	33.6983	31.8297	30.0087	31.026	31.151	31.6577	32.4767	31.8657
Simple_Lobule	16.3201	16.2084	16.9269	15.763	16.6101	16.7358	16.5311	16.6956	15.7172	16.0256	15.93	16.6032	16.4721	16.7863	16.6954	16.2704	17.5567	17.0294	15.9405	16.7273	17.6627	17.1151	18.6691	16.4708	17.2534	16.1701	16.613	17.5448	19.6137	16.5985	17.2647	15.9872	16.0729	17.0341	17.0299	17.1173	17.7618	22.8853	18.5196	16.7256	17.9889	18.1605	16.6556	15.9479	16.6487	16.5271	16.6699	17.4938	17.2214
stria_medullaris_thalamus	0.605955	0.645728	0.67174	0.595014	0.661608	0.625514	0.61232	0.637947	0.57149	0.593078	0.606308	0.634164	0.619637	0.618545	0.640298	0.618102	0.684272	0.646819	0.609502	0.617215	0.682454	0.641536	0.699352	0.61275	0.6592	0.623601	0.62351	0.661467	0.723751	0.620038	0.636343	0.598524	0.604545	0.637793	0.643662	0.639323	0.659169	0.837857	0.684178	0.619561	0.694873	0.682425	0.644266	0.601305	0.616044	0.61829	0.645767	0.644539	0.647494
Stria_terminalis	2.46618	2.52138	2.5776	2.4331	2.5892	2.59154	2.58389	2.51328	2.39762	2.4295	2.52002	2.66676	2.51817	2.54897	2.56113	2.4847	2.7071	2.60324	2.44639	2.49383	2.69181	2.59033	2.79844	2.49596	2.61228	2.47456	2.50333	2.62651	2.96708	2.54976	2.57691	2.56113	2.54336	2.57866	2.56522	2.56165	2.67223	3.42245	2.72861	2.53422	2.74472	2.71253	2.57266	2.49821	2.57298	2.50828	2.62393	2.62812	2.58718
Subfornical_organ	0.07372	0.0731142	0.0749609	0.0717602	0.0718322	0.0744645	0.0774606	0.0740094	0.0670314	0.0710084	0.0737113	0.0786603	0.0774361	0.0777965	0.0801077	0.0746035	0.0825587	0.0818872	0.0720945	0.0747098	0.084349	0.0796776	0.0886925	0.0755943	0.0785365	0.0724046	0.0782404	0.0818386	0.0917341	0.0749017	0.0804793	0.0731095	0.0717774	0.0802561	0.077908	0.0796864	0.0810555	0.0984557	0.0863895	0.0790057	0.0830348	0.0844211	0.0782807	0.0732389	0.0770734	0.079816	0.0783267	0.0823392	0.0782654
subicular_region	24.8096	24.846	25.9292	24.291	25.5768	25.4124	25.1213	25.1501	24.046	24.5724	24.5285	25.0987	25.1668	25.3244	25.4337	24.7153	26.8396	26.1206	24.5957	24.8563	26.9055	26.0472	28.085	24.8573	26.3817	24.7947	25.2148	26.397	30.4355	24.9808	26.1081	24.3558	23.8622	25.76	25.845	25.5468	26.497	34.5334	27.7726	25.178	27.2066	27.4171	25.812	24.355	25.2278	25.2757	25.692	26.3761	25.9004
substantia_nigra	2.24506	2.25885	2.33437	2.18998	2.3096	2.23511	2.21471	2.27986	2.07582	2.17822	2.14462	2.17835	2.299	2.28246	2.35144	2.21635	2.48592	2.43578	2.20983	2.27409	2.47732	2.40689	2.62303	2.23297	2.44312	2.21462	2.3109	2.41615	2.8082	2.22528	2.40909	2.06495	2.02991	2.38509	2.35992	2.30668	2.39077	3.24523	2.58691	2.29524	2.49434	2.52443	2.3628	2.18848	2.25625	2.31355	2.33079	2.45246	2.36535
Superior_Colliculus	15.7962	15.8873	16.5321	15.3895	16.282	16.2621	16.0726	15.9792	15.3821	15.7292	15.7142	16.0337	16.0426	16.1487	16.2266	15.7913	17.1309	16.5913	15.704	15.8207	17.1835	16.574	17.8346	15.8619	16.7897	15.8452	16.0451	16.7872	19.4115	15.922	16.6238	15.4399	15.2098	16.4326	16.4848	16.3301	16.8865	21.8651	17.6598	16.0996	17.3331	17.4233	16.5013	15.5029	16.1398	16.0805	16.405	16.7868	16.4714
Temporal_Association	11.0427	11.0806	11.6087	10.8544	11.4886	11.1964	10.9646	11.257	10.6175	10.9118	10.7622	10.9995	11.1887	11.1934	11.3027	10.9527	11.9557	11.5977	10.9179	10.9824	11.9937	11.5917	12.5133	11.0205	11.7682	11.0249	11.1853	11.7553	13.4545	11.0016	11.6084	10.6643	10.4292	11.4876	11.5457	11.3746	11.7478	15.4954	12.3543	11.1645	12.1703	12.2365	11.4834	10.7487	11.1035	11.2453	11.3268	11.7319	11.5548
Thalamus	47.4872	48.1034	49.3702	46.885	49.3418	49.2395	48.9059	48.0882	45.8107	47.5773	47.5433	49.1394	48.4338	48.5453	49.1596	47.5661	52.0224	49.985	47.4493	47.6016	51.6075	49.7746	53.7977	47.4301	50.2555	47.4952	48.2609	50.6895	57.4327	48.2002	49.4972	47.0002	46.3691	49.4895	49.1616	48.8673	50.9064	65.5742	52.6625	48.3599	52.6233	52.0879	49.9743	47.442	48.7608	48.5107	50.1962	50.3665	49.4153
Third_ventricle	4.43196	4.44944	4.58302	4.36865	4.54348	4.67676	4.66815	4.43683	4.33607	4.45968	4.51576	4.6479	4.52764	4.55904	4.57539	4.47507	4.85931	4.6615	4.44659	4.43419	4.77452	4.61358	5.00345	4.44181	4.65948	4.44863	4.55366	4.71357	5.37734	4.54697	4.63076	4.49192	4.44284	4.60025	4.54946	4.57215	4.77918	6.10771	4.92311	4.54365	4.89621	4.83872	4.69149	4.48342	4.63844	4.53284	4.72865	4.70673	4.582
trochlear_nerve	0.0780449	0.0821097	0.0857531	0.0741095	0.0858935	0.0812335	0.0797798	0.0823739	0.0736342	0.0765776	0.0748692	0.0763578	0.0801413	0.0832782	0.0840092	0.0801314	0.0892782	0.0855614	0.075383	0.0822183	0.0900129	0.0841762	0.0914926	0.0809146	0.0855214	0.0817867	0.0794037	0.0855108	0.099476	0.0776416	0.0879189	0.0707769	0.0744928	0.0856616	0.0879633	0.087505	0.0868425	0.109079	0.0911042	0.0818646	0.0919847	0.0940161	0.0825368	0.0745206	0.0817282	0.0793458	0.0799916	0.0860652	0.0848469
ventral_pallidum	2.46496	2.52445	2.60831	2.436	2.57218	2.57238	2.53514	2.51834	2.35152	2.39768	2.46493	2.57516	2.51817	2.54932	2.57165	2.49635	2.72831	2.62436	2.42937	2.48467	2.70925	2.59967	2.82143	2.47821	2.62837	2.52211	2.52195	2.65525	2.91478	2.52985	2.59906	2.47846	2.48255	2.5627	2.58187	2.58425	2.68179	3.40566	2.74251	2.55091	2.75305	2.72049	2.57657	2.50411	2.56601	2.52046	2.60671	2.65247	2.58183
brainvolumes	1407.44	1411.01	1458.33	1394.71	1443.82	1441.65	1421.77	1433.64	1363.29	1397.07	1392.84	1426.61	1427.03	1441.4	1444.35	1407.05	1527.16	1487.32	1397.22	1418.26	1526.6	1473.77	1587.03	1409.33	1486.29	1416.74	1441.57	1498.64	1701.39	1418.08	1472.32	1380.86	1368.89	1463.59	1456.69	1453.82	1502.2	1980.08	1569.46	1433.12	1552.01	1541.58	1463.22	1397.25	1438.81	1432.72	1459.02	1492.07	1472.75
	Het	Het	Het	Het	Het	Het	Het	Het	Het	Het	Het	Het	Het	Het	Het	Het	Het	Het	Het	Het	Het	Het	Het	Het	Het	WT	WT	WT	WT	WT	WT	WT	WT	WT	WT	WT	WT	WT	WT	WT	WT	WT	WT	WT	WT	WT	WT	WT	WT
Relative Volumes	F	F	F	F	F	F	F	F	F	F	F	F	F	F	F	F	M	M	M	M	M	M	M	M	M	F	F	F	F	F	F	F	F	F	F	F	F	F	F	F	M	M	M	M	M	M	M	M	M
	Mat	Mat	Mat	Mat	Mat	Mat	Mat	Mat	Mat	Mat	Mat	Mat	Mat	Mat	Mat	Mat	Mat	Mat	Mat	Mat	Mat	Mat	Mat	Mat	Mat	Mat	Mat	Mat	Mat	Mat	Mat	Mat	Mat	Mat	Mat	Mat	Mat	Mat	Mat	Mat	Mat	Mat	Mat	Mat	Mat	Mat	Mat	Mat	Mat
amygdaloid_area	2.08599	2.10725	2.10155	2.07698	2.12236	2.09518	2.10587	2.0811	2.05601	2.09265	2.08855	2.11356	2.09378	2.08231	2.10606	2.08603	2.11408	2.0839	2.09026	2.0705	2.09612	2.0945	2.10025	2.07719	2.09362	2.0734	2.06967	2.10153	2.07995	2.08693	2.08454	2.07475	2.06393	2.09656	2.09504	2.07972	2.09316	2.05406	2.08111	2.08697	2.106	2.09584	2.10972	2.09668	2.08178	2.09674	2.11297	2.09135	2.08228
Anterior_part_of_anterior_commissure	0.0936652	0.0937625	0.094175	0.0947933	0.0962916	0.0944577	0.0922931	0.0940477	0.0921755	0.0938632	0.0912687	0.0945776	0.093005	0.0950012	0.0938833	0.0930861	0.0962289	0.0958798	0.0928403	0.0923775	0.0942641	0.0942959	0.0946151	0.092689	0.0934243	0.0948558	0.0927993	0.0957465	0.0915514	0.0912006	0.0953078	0.0897143	0.0895637	0.0953373	0.0943885	0.0934118	0.0937745	0.0941101	0.0932154	0.0948889	0.095915	0.0951131	0.0950625	0.0948613	0.0923428	0.093562	0.0922008	0.0944982	0.094946
Aqueduct	0.113082	0.115449	0.115493	0.109823	0.114594	0.118055	0.118548	0.112931	0.116496	0.113863	0.117323	0.118089	0.114436	0.114991	0.114287	0.115094	0.11223	0.111734	0.113708	0.115578	0.113306	0.112962	0.112287	0.115385	0.113614	0.113093	0.111352	0.112601	0.115486	0.116684	0.114019	0.118517	0.12083	0.113741	0.115451	0.116019	0.115591	0.111507	0.11231	0.114497	0.113499	0.114841	0.113109	0.11256	0.116221	0.112132	0.114915	0.113282	0.112686
auditory_cortex	1.44984	1.46894	1.45839	1.44676	1.46926	1.46963	1.47729	1.44172	1.4522	1.45898	1.46726	1.47783	1.4596	1.44655	1.45909	1.451	1.45844	1.44551	1.46019	1.44629	1.44885	1.45161	1.45742	1.44937	1.45729	1.44147	1.43943	1.45088	1.46489	1.46303	1.4485	1.47147	1.46178	1.45225	1.45326	1.44521	1.45523	1.43022	1.44648	1.44789	1.4496	1.45509	1.46519	1.45339	1.45616	1.45213	1.47453	1.45316	1.44374
basal_forebrain	1.18939	1.20484	1.20502	1.18327	1.20809	1.21428	1.2125	1.18473	1.18903	1.19725	1.2038	1.21955	1.19511	1.19834	1.20101	1.20368	1.20407	1.18754	1.19618	1.18207	1.19125	1.18639	1.1935	1.19044	1.19027	1.19952	1.18311	1.20316	1.16701	1.20229	1.1934	1.20417	1.20416	1.1846	1.19647	1.19703	1.20314	1.1595	1.18023	1.20108	1.19968	1.18997	1.20476	1.21215	1.20063	1.1907	1.20771	1.18978	1.18309
Bed_nucleus_of_stria_terminalis	0.207064	0.203615	0.203403	0.204506	0.20284	0.204428	0.204575	0.201044	0.203493	0.215982	0.20024	0.196245	0.207439	0.203668	0.206531	0.206245	0.206528	0.203122	0.210034	0.201745	0.203294	0.203474	0.203719	0.201128	0.204542	0.204355	0.205947	0.210823	0.205761	0.201783	0.206685	0.191418	0.185741	0.204168	0.20598	0.202268	0.204248	0.198545	0.206101	0.206847	0.204988	0.203599	0.212713	0.206133	0.201247	0.209185	0.206521	0.203965	0.202196
caudaputamen	3.21243	3.25024	3.25036	3.20266	3.25648	3.26923	3.26491	3.20029	3.19886	3.23034	3.2409	3.27667	3.23454	3.22709	3.24933	3.24637	3.25322	3.21237	3.22885	3.1928	3.22657	3.2071	3.23214	3.21004	3.22243	3.2389	3.2005	3.24649	3.15916	3.24181	3.22706	3.24349	3.24028	3.20831	3.2357	3.23357	3.24888	3.14388	3.197	3.24617	3.24133	3.21192	3.25801	3.26935	3.23954	3.22141	3.26751	3.22195	3.20054
cerebellar_lobule_1_2	0.57067	0.561631	0.570838	0.558564	0.569767	0.56106	0.562351	0.570293	0.568515	0.562642	0.557863	0.563441	0.566924	0.567606	0.566689	0.566987	0.565667	0.560748	0.560521	0.566598	0.565371	0.570429	0.57155	0.572935	0.571953	0.55904	0.563418	0.56767	0.566908	0.569943	0.572184	0.562225	0.566549	0.570593	0.573667	0.573392	0.575312	0.566747	0.574738	0.570693	0.56852	0.578383	0.560425	0.554454	0.561542	0.568428	0.555011	0.572503	0.568426
cerebellar_lobule_10	0.237507	0.235204	0.233703	0.228711	0.231313	0.240308	0.241288	0.237747	0.237298	0.237259	0.235949	0.240277	0.236278	0.241001	0.238258	0.237063	0.235446	0.235522	0.233445	0.246414	0.238038	0.238707	0.241838	0.240152	0.238214	0.233682	0.236575	0.242557	0.238545	0.240675	0.241834	0.234508	0.240074	0.239329	0.239484	0.242433	0.243456	0.234529	0.24396	0.242097	0.236366	0.242096	0.235108	0.235109	0.241916	0.236274	0.237032	0.241881	0.239924
cerebellar_lobule_3	0.492988	0.483332	0.489933	0.479205	0.486472	0.483246	0.486494	0.491832	0.483521	0.482373	0.47749	0.483599	0.489774	0.493739	0.491725	0.489994	0.489496	0.489569	0.480488	0.49473	0.493253	0.494342	0.501748	0.494998	0.495643	0.4826	0.490658	0.494686	0.493715	0.49107	0.500175	0.477757	0.484448	0.496023	0.497776	0.499542	0.500366	0.493896	0.504115	0.496251	0.49268	0.502272	0.483304	0.47882	0.487055	0.492141	0.479353	0.499145	0.494309
cerebellar_lobule_4_5	1.51652	1.49758	1.50528	1.48223	1.49599	1.52244	1.52477	1.51531	1.52505	1.51875	1.50313	1.52471	1.51038	1.51771	1.50591	1.51463	1.49322	1.48649	1.49883	1.535	1.50277	1.50542	1.52643	1.5281	1.51053	1.48999	1.50301	1.52133	1.50175	1.53195	1.52723	1.52405	1.53578	1.51339	1.52303	1.53437	1.54175	1.4974	1.5331	1.52239	1.50438	1.53	1.49459	1.49461	1.51925	1.51044	1.49808	1.52524	1.51852
cerebellar_lobule_6	0.603039	0.591974	0.601749	0.594639	0.58706	0.610158	0.605848	0.608137	0.610537	0.607791	0.601257	0.601896	0.596837	0.599601	0.598395	0.595339	0.592535	0.592385	0.594515	0.619954	0.598164	0.598975	0.609781	0.598695	0.607031	0.59557	0.605662	0.61787	0.598287	0.608088	0.605691	0.607363	0.611993	0.598401	0.603039	0.61237	0.610017	0.590869	0.615256	0.604706	0.594928	0.610246	0.597324	0.595248	0.611128	0.604491	0.604851	0.604266	0.605529
cerebellar_lobule_7	0.233792	0.225398	0.23039	0.232225	0.224273	0.238721	0.234417	0.233544	0.242014	0.23879	0.234601	0.230719	0.227123	0.22796	0.228944	0.227578	0.225406	0.226472	0.228653	0.237369	0.227272	0.227829	0.23055	0.226536	0.231876	0.232161	0.234622	0.237334	0.230749	0.235828	0.229306	0.235921	0.238045	0.227279	0.229775	0.235217	0.230961	0.222241	0.235178	0.231699	0.226439	0.232669	0.231744	0.228551	0.236912	0.232799	0.237143	0.229446	0.230119
cerebellar_lobule_8	0.259421	0.255474	0.261005	0.255704	0.253983	0.26371	0.262608	0.263704	0.260267	0.257722	0.259284	0.259798	0.25694	0.259424	0.258695	0.255707	0.255985	0.256531	0.255289	0.269036	0.258365	0.259513	0.265259	0.257303	0.263133	0.256997	0.261677	0.268247	0.258188	0.262947	0.262111	0.263456	0.266764	0.257822	0.25976	0.264623	0.264736	0.25809	0.266468	0.26155	0.257429	0.263717	0.255105	0.256883	0.262861	0.259859	0.260832	0.260864	0.261375
cerebellar_lobule_9	0.604865	0.595304	0.607401	0.599866	0.590842	0.615202	0.609328	0.613755	0.613567	0.607284	0.605497	0.605571	0.598138	0.601483	0.600704	0.595815	0.59537	0.59461	0.596788	0.623369	0.600241	0.601522	0.613202	0.599096	0.611208	0.600339	0.610797	0.622145	0.598175	0.611556	0.609281	0.615894	0.621364	0.599987	0.60538	0.616526	0.612761	0.596309	0.618515	0.606655	0.598143	0.614025	0.598916	0.597144	0.613861	0.607602	0.609365	0.605702	0.608524
Cerebellar_White_Matter_Arbor_vita_of_cerebellum	1.90375	1.88174	1.90692	1.86687	1.88587	1.90719	1.89135	1.91857	1.90704	1.90068	1.87084	1.89022	1.88609	1.90029	1.89254	1.89084	1.88555	1.8767	1.87178	1.9311	1.89442	1.89998	1.92424	1.90709	1.90702	1.88095	1.89519	1.93149	1.88864	1.90811	1.91804	1.87893	1.89827	1.90654	1.91952	1.93079	1.92791	1.88093	1.93373	1.91054	1.89826	1.93643	1.88059	1.86769	1.90214	1.89907	1.87955	1.91688	1.92039
cerebral_peduncle	0.204846	0.207659	0.204584	0.20268	0.205403	0.206058	0.208132	0.202132	0.203356	0.207328	0.205859	0.204748	0.206946	0.202277	0.207401	0.204882	0.205747	0.20326	0.207099	0.204518	0.205283	0.204168	0.204969	0.203078	0.206208	0.203394	0.203318	0.204292	0.208332	0.205339	0.204174	0.203094	0.202051	0.204728	0.204973	0.203936	0.204296	0.199268	0.204645	0.204669	0.204209	0.204508	0.208579	0.203933	0.205253	0.205657	0.208961	0.204936	0.201952
Cingulate_Cortex_area_1	1.06413	1.07875	1.06675	1.05993	1.08044	1.08987	1.08225	1.05824	1.06326	1.07392	1.07328	1.08685	1.07287	1.06465	1.07586	1.06881	1.07184	1.07194	1.06532	1.0606	1.07611	1.05991	1.07457	1.05803	1.06712	1.08146	1.05098	1.06868	1.04722	1.079	1.07032	1.09381	1.09612	1.06131	1.07307	1.0727	1.08074	1.05089	1.05896	1.07453	1.07714	1.05986	1.07653	1.08326	1.07753	1.05596	1.08506	1.06957	1.06253
Cingulate_Cortex_area_2	0.65881	0.667131	0.661353	0.65713	0.664009	0.677515	0.676639	0.65296	0.663997	0.667198	0.669432	0.678723	0.663837	0.663264	0.663705	0.666147	0.662968	0.658941	0.663958	0.658784	0.66136	0.655845	0.661906	0.65723	0.658199	0.668362	0.656135	0.664519	0.646316	0.671835	0.662962	0.680164	0.680175	0.654275	0.663539	0.663113	0.667818	0.64487	0.653328	0.667991	0.661567	0.654931	0.668549	0.672129	0.670823	0.657884	0.675078	0.661218	0.654811
cingulum	0.23187	0.232623	0.232506	0.231125	0.233969	0.232819	0.232533	0.230361	0.228379	0.23264	0.23016	0.231828	0.232827	0.23261	0.23363	0.231782	0.235364	0.233607	0.231349	0.230184	0.232961	0.233578	0.234593	0.230554	0.233195	0.232023	0.231929	0.23385	0.231672	0.231193	0.234164	0.22845	0.227522	0.233837	0.233491	0.231398	0.233502	0.230829	0.232676	0.233434	0.233799	0.233542	0.234551	0.234183	0.231819	0.233374	0.233463	0.23435	0.232189
Cochlear_nucleus	0.074348	0.0744818	0.0763872	0.0719431	0.0757232	0.0725012	0.0720294	0.0763528	0.0709293	0.0713639	0.0702581	0.0719458	0.074102	0.0754091	0.075639	0.0741436	0.0765822	0.0759494	0.0723986	0.0758926	0.0773401	0.0770691	0.0776074	0.0751418	0.0761835	0.074228	0.0752287	0.0767679	0.0744604	0.0730383	0.0778799	0.0688857	0.0711049	0.0772654	0.0771427	0.0767669	0.0759761	0.0765818	0.078048	0.0757673	0.0768105	0.0779015	0.0734061	0.0722368	0.0731417	0.0750247	0.0720348	0.077755	0.0773542
Commisure_inferior_Colliculus	0.0215345	0.0223902	0.021276	0.0216169	0.0217112	0.0241414	0.0239633	0.0208906	0.0246014	0.0233794	0.0242548	0.0244506	0.0219431	0.0218169	0.0210601	0.0225595	0.0202753	0.0203685	0.0226996	0.0219673	0.0204414	0.0204734	0.0202118	0.0224367	0.020632	0.0219162	0.0207689	0.0207849	0.0214289	0.0231916	0.020829	0.0255635	0.0254732	0.0208894	0.0214318	0.0217976	0.0219202	0.0204797	0.0204314	0.0216252	0.0210324	0.0210547	0.0220902	0.022119	0.0229818	0.0208436	0.022809	0.020491	0.0208172
commisure_superior_collicuus	0.0132328	0.0132801	0.0134928	0.0131705	0.0134181	0.013479	0.0132993	0.0132493	0.0132292	0.0133575	0.0129871	0.0128627	0.013203	0.0130323	0.01303	0.0129507	0.0132411	0.0131606	0.013218	0.0130663	0.0129511	0.0132034	0.0129514	0.01279	0.0131058	0.0132947	0.0130996	0.0132109	0.0133456	0.0131129	0.013156	0.0128125	0.0127459	0.0130514	0.0131231	0.0129503	0.0129555	0.0128167	0.0130505	0.0127869	0.0131926	0.0132789	0.0132164	0.0131072	0.0130624	0.0130888	0.01318	0.0131682	0.0131288
copula	0.198052	0.190524	0.19797	0.19896	0.192702	0.196245	0.192065	0.200243	0.199537	0.199817	0.193359	0.189243	0.193644	0.190802	0.194353	0.192858	0.192306	0.192396	0.193993	0.198212	0.193837	0.194589	0.198536	0.192638	0.198994	0.195567	0.198607	0.201144	0.194028	0.196325	0.194803	0.195562	0.194398	0.19372	0.195808	0.198427	0.195857	0.191683	0.200106	0.19472	0.193565	0.198024	0.195743	0.193044	0.196209	0.198732	0.197809	0.195801	0.196882
Corpus_Callosum_associated_White_Matter	2.92438	2.94862	2.9384	2.89391	2.93937	2.97005	2.98606	2.8951	2.92512	2.95101	2.96288	2.96571	2.9478	2.917	2.9501	2.94099	2.9373	2.90859	2.94592	2.91846	2.93168	2.91582	2.93441	2.92009	2.93558	2.92753	2.90772	2.92723	2.91581	2.95883	2.92549	2.96109	2.95209	2.91748	2.93557	2.93145	2.94748	2.8605	2.91254	2.93973	2.92509	2.91691	2.95725	2.94313	2.95023	2.93029	2.98256	2.93118	2.9002
Crus_1_ansiform_lobule	1.18232	1.15868	1.17994	1.1691	1.16453	1.18282	1.17022	1.19193	1.19349	1.19503	1.16177	1.16405	1.17034	1.1679	1.16932	1.17048	1.16175	1.15861	1.16638	1.19541	1.17007	1.17094	1.19225	1.17894	1.1823	1.16752	1.17677	1.19936	1.16781	1.18325	1.18164	1.1711	1.17222	1.17394	1.18402	1.19235	1.1909	1.15983	1.19747	1.17994	1.16991	1.19349	1.17063	1.16075	1.17995	1.17905	1.17197	1.18299	1.18803
Crus_2_ansiform_lobule	0.688803	0.680373	0.697643	0.687684	0.680327	0.694659	0.678323	0.703301	0.696728	0.69147	0.680381	0.673351	0.677124	0.682911	0.683157	0.676083	0.683724	0.680115	0.674519	0.703587	0.686211	0.686784	0.699767	0.678206	0.69848	0.687136	0.694307	0.710756	0.679399	0.684781	0.695123	0.677219	0.687772	0.687296	0.693825	0.701585	0.692144	0.683469	0.70399	0.689493	0.687306	0.704362	0.685159	0.674809	0.695502	0.694136	0.687034	0.691573	0.697932
dentate_gyrus	1.13828	1.15762	1.15324	1.13927	1.16405	1.14831	1.1485	1.14048	1.13327	1.13769	1.14454	1.15544	1.14795	1.13688	1.15026	1.13904	1.15141	1.14259	1.14479	1.13714	1.14518	1.14718	1.15422	1.14221	1.15394	1.13358	1.13337	1.14492	1.15085	1.14529	1.14584	1.14818	1.13949	1.14881	1.14898	1.13893	1.14615	1.1406	1.14372	1.14093	1.14585	1.15305	1.14935	1.13849	1.13797	1.14345	1.15327	1.14925	1.1426
Dentate_nucleus	0.0595868	0.0582574	0.059901	0.0573486	0.0585508	0.0571488	0.0572501	0.0596354	0.0563405	0.0574412	0.0556351	0.0560354	0.05911	0.0596711	0.0600713	0.0588449	0.0601468	0.0600252	0.0573622	0.0602125	0.0610183	0.0610329	0.0616586	0.0595157	0.0603464	0.0585685	0.0597546	0.0604735	0.060304	0.0581208	0.0614289	0.0541699	0.0555236	0.0612871	0.0607037	0.0608626	0.0600883	0.0603286	0.0619866	0.060055	0.060269	0.0616847	0.0584939	0.0572771	0.0584552	0.0598516	0.0576017	0.061573	0.0606469
Dorsal_Peduncular_Cortex	0.105218	0.106135	0.106235	0.103787	0.104851	0.103452	0.10486	0.105339	0.100162	0.104122	0.103952	0.103825	0.107495	0.103801	0.107614	0.105305	0.107067	0.106432	0.105244	0.106568	0.108462	0.106041	0.10824	0.10415	0.108034	0.10641	0.106333	0.106519	0.104733	0.105804	0.107531	0.104943	0.104166	0.106009	0.107185	0.106575	0.107337	0.104911	0.107355	0.106819	0.106425	0.10536	0.107761	0.106245	0.105488	0.106312	0.10772	0.108564	0.105664
Dorsal_Tenia_Tecta	0.0737319	0.0731408	0.0726048	0.0732902	0.0730697	0.0740095	0.0734035	0.0722769	0.0717872	0.0738077	0.0712966	0.0732465	0.0731251	0.074574	0.0734509	0.0728874	0.0746654	0.0754026	0.0729151	0.0740725	0.0745715	0.0745019	0.0747599	0.0724391	0.0734427	0.0745933	0.0742486	0.0752292	0.0734405	0.0729479	0.0757129	0.0709844	0.0711386	0.0740925	0.0746023	0.0734234	0.0741966	0.0732916	0.0746412	0.0747917	0.0740608	0.0745996	0.0743536	0.0742261	0.0735432	0.0737857	0.0737455	0.0754985	0.0738869
Endopiriform_Nucleus	0.616276	0.62597	0.622422	0.617268	0.625705	0.639633	0.639022	0.612244	0.628199	0.628671	0.634585	0.643735	0.621068	0.620843	0.6202	0.626163	0.618892	0.610822	0.624868	0.612935	0.613322	0.609914	0.614102	0.617707	0.612315	0.622991	0.611595	0.619679	0.603377	0.630591	0.61366	0.643251	0.643263	0.610729	0.617998	0.620561	0.624422	0.599968	0.606439	0.62175	0.618029	0.610428	0.625465	0.630512	0.629099	0.613951	0.632233	0.613243	0.610622
entopeduncular_nucleus	0.015308	0.0153967	0.0148648	0.0147743	0.0146444	0.0160977	0.0167646	0.0146733	0.0152685	0.0149155	0.0163134	0.0167481	0.0155502	0.0158012	0.0155757	0.0155962	0.0153219	0.015493	0.0151819	0.015952	0.015192	0.01532	0.0153889	0.0153757	0.0152675	0.0151133	0.0156218	0.0152208	0.0155983	0.0162861	0.0155552	0.0169912	0.01719	0.0153371	0.0150026	0.01546	0.015901	0.0154271	0.0157603	0.015716	0.0151292	0.0151434	0.0152723	0.0159071	0.0163054	0.015404	0.016399	0.0157954	0.0150086
external_medullary_lamina	0.0457558	0.0463801	0.0460017	0.0449578	0.045963	0.0460078	0.0463408	0.0452219	0.0458318	0.0470368	0.0458974	0.0446846	0.0459095	0.0447871	0.0459935	0.0456031	0.0458729	0.0450087	0.046222	0.0455663	0.0458133	0.0450671	0.0453918	0.0452321	0.0456932	0.0456073	0.0451243	0.045543	0.0469428	0.0456689	0.045291	0.0442983	0.0444801	0.0452733	0.0459438	0.0455624	0.0453679	0.0436498	0.0455308	0.0454016	0.0454546	0.0455479	0.046743	0.0449559	0.0455939	0.0457772	0.0466127	0.0450229	0.0447819
Fasciculus_retroflexus	0.0157127	0.0164567	0.0157054	0.0158994	0.016099	0.0172851	0.0180929	0.0156529	0.0172254	0.0159855	0.0180174	0.0188562	0.0160593	0.0163087	0.0158228	0.0163809	0.015704	0.0156002	0.016294	0.0163267	0.0157789	0.0156705	0.0158138	0.0163553	0.0156139	0.0158565	0.0155004	0.0156096	0.0156374	0.0173699	0.0155547	0.01927	0.0196259	0.0156218	0.0155061	0.0160754	0.0164049	0.0152264	0.0152979	0.0160264	0.0157835	0.0157304	0.0159036	0.0167201	0.0171484	0.0156408	0.0170852	0.0155749	0.0155902
fastigial_nucleus	0.0711502	0.0728239	0.07237	0.0689906	0.0721379	0.0733903	0.07332	0.0722122	0.0713974	0.0712163	0.072069	0.0753318	0.071775	0.0725705	0.0719986	0.0723303	0.0715805	0.0703496	0.0716842	0.0741743	0.071679	0.0722393	0.0719432	0.0729137	0.0708894	0.0711074	0.0711081	0.0725035	0.0695207	0.0731084	0.0724584	0.073628	0.0747533	0.0723396	0.0723365	0.0730564	0.0731192	0.0703243	0.0723979	0.0727807	0.0721848	0.0726859	0.0711517	0.0716932	0.0720941	0.070552	0.0710822	0.0731659	0.0727224
Fimbria	0.328014	0.330938	0.331134	0.325917	0.334667	0.333515	0.335761	0.327444	0.324682	0.326258	0.332065	0.340365	0.328617	0.331068	0.331371	0.329797	0.333614	0.329093	0.327392	0.327528	0.329826	0.330334	0.331245	0.32889	0.327538	0.326371	0.325908	0.331186	0.324372	0.330803	0.328358	0.331751	0.333243	0.330074	0.328688	0.328842	0.331365	0.322214	0.326512	0.329709	0.332447	0.330668	0.329546	0.332876	0.331038	0.328766	0.332823	0.33007	0.328311
flocculus	0.741721	0.734004	0.738921	0.720808	0.734161	0.74453	0.749306	0.737694	0.741136	0.733229	0.736532	0.749318	0.739838	0.745007	0.738211	0.742553	0.73264	0.728461	0.730646	0.749227	0.734637	0.739395	0.745866	0.748526	0.738969	0.726464	0.7343	0.738945	0.737942	0.752569	0.746975	0.748682	0.760329	0.741824	0.745022	0.750998	0.755798	0.733255	0.748959	0.74493	0.738058	0.751163	0.725404	0.728712	0.742047	0.735365	0.728951	0.746379	0.74081
Fornix	0.0394548	0.0416373	0.0423546	0.0395305	0.0427272	0.0402219	0.0390184	0.0408571	0.0386909	0.039442	0.0392966	0.0400215	0.0404726	0.0390069	0.0407502	0.0400971	0.0410502	0.0392399	0.0400543	0.0393053	0.0405392	0.0396063	0.0397533	0.0397455	0.0408318	0.0408544	0.0385536	0.0400117	0.0382193	0.0397438	0.0398061	0.0395877	0.039929	0.0401776	0.0411034	0.0405751	0.0403085	0.0397902	0.0390389	0.0394349	0.0419261	0.0402076	0.0401873	0.0399689	0.0396045	0.0395839	0.0407115	0.0395505	0.0404793
Fourth_ventricle	0.200538	0.194219	0.201109	0.198383	0.197984	0.194007	0.191951	0.202401	0.195924	0.197059	0.190379	0.190539	0.197703	0.19616	0.198391	0.196665	0.197759	0.19759	0.195157	0.199102	0.199253	0.200565	0.204112	0.198069	0.201433	0.196441	0.199558	0.202921	0.197657	0.196938	0.200845	0.191623	0.190903	0.200141	0.201489	0.200979	0.200692	0.200446	0.204084	0.198353	0.199022	0.202927	0.196272	0.193617	0.194372	0.200541	0.194615	0.201782	0.201935
Frontal_Association_Cortex	7.91667	7.86267	7.87692	7.74617	8.03701	8.02385	7.9581	7.8305	7.80382	7.98938	7.90024	7.95507	7.92546	7.78093	8.04684	7.82883	7.91428	7.92034	7.77077	7.81736	8.01872	7.73907	8.02609	7.76256	7.95889	7.9211	7.72898	7.89871	7.86163	8.02536	7.92135	8.09346	8.1654	7.84845	7.94342	7.97183	8.11139	7.75831	8.02346	7.95657	8.02696	7.91264	7.89517	8.01821	7.86804	7.81785	8.1166	7.89366	7.87031
Globus_pallidus	0.309098	0.312601	0.313361	0.305727	0.312833	0.311078	0.312462	0.307639	0.302535	0.309389	0.309509	0.311088	0.311292	0.309748	0.313367	0.311374	0.314436	0.30893	0.309748	0.306996	0.310469	0.309197	0.310606	0.308241	0.311991	0.310324	0.308977	0.312112	0.306801	0.310738	0.311912	0.306823	0.305549	0.309771	0.311205	0.310611	0.312241	0.303137	0.31161	0.311405	0.313059	0.310712	0.313487	0.312382	0.309712	0.311596	0.31491	0.310753	0.307762
hindbrain_medulla_pons	6.60109	6.49261	6.58952	6.47729	6.51204	6.61346	6.58873	6.6313	6.62729	6.57835	6.52508	6.56049	6.52878	6.5814	6.55156	6.53006	6.51111	6.49947	6.48025	6.70091	6.54921	6.57217	6.64377	6.57243	6.61857	6.5157	6.57954	6.67998	6.57289	6.62356	6.64986	6.58859	6.66226	6.58246	6.62737	6.67732	6.65411	6.52056	6.69545	6.61357	6.55207	6.70033	6.51855	6.46358	6.61432	6.59147	6.55339	6.62331	6.61153
Hippocampal_layer_CA1	1.43432	1.45385	1.44293	1.43133	1.45573	1.45402	1.46049	1.42903	1.44049	1.44268	1.45381	1.46235	1.44616	1.43578	1.44834	1.43651	1.44364	1.43353	1.44627	1.43407	1.43598	1.44207	1.44789	1.44016	1.4477	1.42546	1.4251	1.43599	1.45352	1.44941	1.43854	1.45916	1.44967	1.43993	1.44142	1.43246	1.4426	1.42689	1.43432	1.43744	1.43342	1.44405	1.44674	1.43829	1.44101	1.4394	1.45632	1.44237	1.43196
Hippocampal_layer_CA2	0.157804	0.15943	0.15715	0.157046	0.158514	0.16359	0.165458	0.15494	0.162326	0.161716	0.164038	0.164343	0.157838	0.158115	0.156992	0.158651	0.156591	0.154394	0.159608	0.156543	0.155539	0.156058	0.155718	0.157144	0.155628	0.157099	0.155362	0.155927	0.157888	0.16163	0.154906	0.165146	0.165493	0.156019	0.156591	0.157015	0.158312	0.150938	0.154078	0.157321	0.156101	0.156235	0.159041	0.15946	0.160802	0.156965	0.162321	0.155786	0.154879
Hippocampal_layer_CA3	1.43337	1.44595	1.43914	1.42875	1.45515	1.43312	1.44022	1.42839	1.4111	1.43448	1.42552	1.43888	1.43925	1.4272	1.44215	1.42526	1.4501	1.43502	1.43264	1.4228	1.43837	1.44212	1.4488	1.42529	1.44216	1.4187	1.421	1.43964	1.44214	1.42898	1.43289	1.41552	1.40925	1.44161	1.43717	1.42349	1.4331	1.41618	1.43346	1.42817	1.43765	1.44283	1.44633	1.42982	1.42395	1.4396	1.44562	1.43956	1.4322
hypothalamus	1.9217	1.94691	1.94324	1.91563	1.95684	1.94121	1.94727	1.91772	1.8996	1.93192	1.93209	1.95375	1.93231	1.92014	1.94246	1.92875	1.94839	1.91646	1.93048	1.90693	1.92833	1.92635	1.93048	1.9169	1.92915	1.91717	1.90496	1.93353	1.90646	1.931	1.92003	1.92505	1.91751	1.92889	1.93131	1.92062	1.93219	1.89111	1.91119	1.92353	1.94144	1.9273	1.94418	1.93642	1.9253	1.92977	1.95241	1.92486	1.91872
Inferior_Colliculus	1.07435	1.06629	1.07737	1.04619	1.07333	1.06808	1.07645	1.07132	1.06601	1.05261	1.06641	1.0793	1.07348	1.08026	1.07295	1.0713	1.06888	1.06874	1.0578	1.07951	1.07627	1.08153	1.08077	1.08182	1.0817	1.05473	1.06512	1.07289	1.08512	1.08074	1.0885	1.0808	1.08765	1.08003	1.08525	1.08354	1.08747	1.07292	1.08652	1.07943	1.07328	1.09519	1.05815	1.05338	1.07053	1.06975	1.05853	1.08419	1.07393
Infralimbic_Cortex	0.103677	0.105647	0.104529	0.106193	0.10826	0.10432	0.101481	0.104861	0.100989	0.102413	0.101416	0.105516	0.104444	0.104035	0.104613	0.102785	0.106596	0.107472	0.102325	0.102027	0.106099	0.104072	0.105661	0.102913	0.104764	0.106619	0.102441	0.104737	0.101336	0.101781	0.105326	0.103117	0.102852	0.105517	0.105577	0.104249	0.104576	0.106184	0.103371	0.104895	0.107354	0.105114	0.105634	0.105637	0.103086	0.103076	0.103507	0.106229	0.10664
Insular_Cortex	1.66921	1.69345	1.6994	1.66047	1.70458	1.67966	1.67579	1.67603	1.6426	1.6762	1.66579	1.68053	1.68443	1.66788	1.69549	1.68192	1.69711	1.67504	1.67887	1.66217	1.68996	1.67309	1.69151	1.6647	1.68697	1.68457	1.66313	1.69395	1.64362	1.67363	1.68087	1.65995	1.65388	1.6721	1.69063	1.68304	1.68816	1.64225	1.6706	1.68419	1.693	1.67624	1.6972	1.68823	1.6693	1.67749	1.69194	1.68056	1.67052
Internal_capsule	0.547126	0.552921	0.549678	0.542475	0.552111	0.557443	0.563607	0.542159	0.548609	0.556224	0.559593	0.563233	0.549864	0.547857	0.552483	0.551988	0.552393	0.54244	0.553558	0.545226	0.54849	0.546326	0.548193	0.546694	0.547276	0.545013	0.54265	0.549558	0.544224	0.553679	0.544056	0.555294	0.553011	0.5468	0.546597	0.547965	0.550531	0.530233	0.542148	0.548682	0.549667	0.545679	0.555517	0.55317	0.553916	0.55009	0.559583	0.546001	0.541956
intersposed_nucleus	0.0882555	0.0871363	0.0876927	0.0866941	0.0880105	0.0865398	0.0851439	0.0886124	0.0882648	0.0895456	0.0843081	0.084694	0.0872013	0.0875479	0.0879068	0.0877227	0.0884117	0.0878519	0.0865514	0.0881962	0.0885982	0.0884253	0.0886168	0.0881809	0.0873357	0.087538	0.0876417	0.0890707	0.0880573	0.0867429	0.0889629	0.0809404	0.0819329	0.0898015	0.0893737	0.0885459	0.0870451	0.0864005	0.0903585	0.0886615	0.0886479	0.0897649	0.0890954	0.0851581	0.0867058	0.087963	0.0864257	0.0898164	0.0895296
intrabulbar_part_of_anterior_commisure	0.184932	0.187033	0.191188	0.179101	0.190774	0.188493	0.187124	0.184813	0.186673	0.187277	0.191042	0.187451	0.186871	0.178369	0.190049	0.184815	0.182973	0.180052	0.183237	0.179322	0.185678	0.175834	0.187727	0.181581	0.192165	0.184811	0.174534	0.180995	0.181377	0.192172	0.18137	0.202215	0.20309	0.180879	0.186269	0.188497	0.192894	0.176424	0.184851	0.182548	0.185642	0.184068	0.183207	0.184337	0.183551	0.181303	0.194576	0.180557	0.181377
Lateral_olfactory_tract	0.166076	0.16415	0.161705	0.165383	0.165848	0.170492	0.168663	0.161507	0.1685	0.171524	0.166528	0.168855	0.165188	0.167276	0.165278	0.165224	0.165181	0.166814	0.165418	0.163827	0.164978	0.163158	0.165361	0.163457	0.162533	0.167233	0.16433	0.167534	0.163811	0.166905	0.166587	0.166892	0.167666	0.164101	0.165306	0.164672	0.167165	0.161227	0.166229	0.168481	0.165794	0.16453	0.167742	0.169664	0.167007	0.16426	0.167857	0.165501	0.164435
lateral_septum	0.668633	0.674369	0.677808	0.661845	0.674413	0.670927	0.672618	0.666203	0.653339	0.667403	0.667129	0.667957	0.67729	0.668221	0.681078	0.675353	0.680217	0.669869	0.670261	0.66428	0.673284	0.669925	0.676386	0.666353	0.676348	0.673244	0.668916	0.677324	0.660642	0.670869	0.674541	0.660085	0.657132	0.670218	0.67476	0.674374	0.676042	0.658807	0.671542	0.67623	0.676104	0.669489	0.679643	0.677324	0.670527	0.674488	0.679447	0.673183	0.665817
Lateral_ventricle	0.958633	0.963614	0.958697	0.956408	0.966159	0.970176	0.970824	0.948279	0.959192	0.97822	0.964114	0.965292	0.962989	0.953434	0.963444	0.960934	0.963273	0.948326	0.968928	0.945743	0.952884	0.9513	0.955874	0.952656	0.954343	0.955703	0.951485	0.962517	0.95045	0.961927	0.953179	0.957676	0.949636	0.954557	0.958992	0.951973	0.958948	0.938434	0.949271	0.958787	0.958088	0.95218	0.974445	0.965797	0.958066	0.959536	0.971608	0.951467	0.949946
mamillary_bodies	0.113289	0.115267	0.112445	0.112219	0.113442	0.118603	0.121129	0.111302	0.117722	0.115811	0.120393	0.122073	0.114219	0.114175	0.113111	0.114526	0.11255	0.111374	0.114927	0.114123	0.112157	0.111385	0.112232	0.114121	0.111922	0.112835	0.112265	0.111678	0.114058	0.117928	0.111475	0.122481	0.123146	0.111615	0.11169	0.113055	0.11467	0.107779	0.111063	0.113124	0.11173	0.111939	0.11406	0.11529	0.116989	0.112228	0.117966	0.11165	0.110571
mammilothalamic_tract	0.024553	0.0244532	0.0240468	0.024278	0.024987	0.0244253	0.0246005	0.0241184	0.0238093	0.0239041	0.0241884	0.0245039	0.0242679	0.0244996	0.024239	0.0238727	0.024871	0.0248318	0.0238554	0.0240327	0.0242872	0.0245863	0.0244355	0.0238609	0.0242113	0.02403	0.0240443	0.02439	0.024837	0.0243701	0.0243892	0.0238964	0.024045	0.0247993	0.0242127	0.0240173	0.0243849	0.0248024	0.0244095	0.0243653	0.0248518	0.0247422	0.0240916	0.0246425	0.0243064	0.024678	0.024632	0.0245161	0.0245355
medial_septum	0.0911944	0.0933216	0.0944222	0.0908302	0.0942805	0.0914557	0.0909553	0.0933151	0.0881779	0.0892738	0.0908304	0.0925099	0.0931625	0.0908628	0.0942565	0.0922381	0.0936931	0.0921442	0.0905802	0.0911681	0.0933175	0.091474	0.0932847	0.0917495	0.0946977	0.0929479	0.0905551	0.0916076	0.0890437	0.0915499	0.0925769	0.0919623	0.0918479	0.0925204	0.0934146	0.0939358	0.093164	0.0917787	0.0910298	0.0924175	0.0939937	0.0921615	0.0927176	0.092771	0.0917085	0.0921295	0.0928988	0.0928728	0.0923574
median_preoptic_area	0.00349156	0.00352289	0.00362398	0.00364621	0.00388953	0.0036598	0.00350903	0.00369842	0.00368113	0.00368344	0.00353718	0.00373994	0.00344251	0.00356814	0.00344457	0.00351735	0.00362221	0.00351808	0.00351309	0.00331554	0.00348286	0.00358293	0.00359818	0.00350204	0.00341774	0.00351507	0.00334553	0.00359358	0.0031121	0.00337294	0.00339716	0.00346424	0.00347575	0.00355489	0.0035701	0.00347463	0.00346121	0.00358091	0.00325797	0.00349632	0.00366183	0.00353077	0.00356183	0.0036348	0.00340669	0.00337657	0.00330613	0.00343764	0.00364972
midbrain	2.36877	2.38267	2.39843	2.34951	2.40093	2.36624	2.36615	2.36669	2.35924	2.35815	2.36378	2.3711	2.37756	2.36222	2.37932	2.36283	2.37615	2.36497	2.37021	2.35688	2.38007	2.38788	2.39547	2.3768	2.39794	2.35068	2.35086	2.37442	2.4017	2.3656	2.38691	2.36839	2.34219	2.3805	2.39514	2.36722	2.37747	2.36861	2.3828	2.36821	2.36698	2.39512	2.37325	2.34599	2.35105	2.37545	2.36819	2.38614	2.3747
Navicular_nuclear_basin_forebrain	0.119781	0.123617	0.122168	0.12071	0.122859	0.121879	0.119652	0.120809	0.117984	0.119383	0.118662	0.12137	0.121315	0.120485	0.121337	0.120913	0.122428	0.122305	0.120497	0.120905	0.123051	0.121418	0.122641	0.119709	0.122128	0.123551	0.120477	0.121742	0.117875	0.121353	0.122475	0.122123	0.121929	0.12071	0.12402	0.121376	0.122048	0.119231	0.120467	0.121274	0.122344	0.121177	0.12197	0.121361	0.120962	0.119665	0.12258	0.122352	0.1216
Nucleus_accumbens	0.487325	0.49394	0.493608	0.481479	0.4906	0.493251	0.496129	0.48539	0.480238	0.486493	0.490666	0.490284	0.495175	0.486689	0.497139	0.492324	0.494313	0.4899	0.489176	0.490177	0.49731	0.487869	0.497092	0.486192	0.495051	0.495021	0.487344	0.489928	0.48116	0.496313	0.493545	0.494286	0.497357	0.487323	0.494672	0.495169	0.496801	0.480026	0.489504	0.495069	0.492256	0.486378	0.493334	0.495033	0.495531	0.489656	0.499975	0.49452	0.486672
Occipital_Cortex	0.941119	0.921862	0.93635	0.916707	0.932521	0.92475	0.929847	0.934717	0.933663	0.923945	0.923526	0.927926	0.935443	0.938078	0.933786	0.933203	0.928877	0.926907	0.920747	0.935272	0.931785	0.942017	0.940184	0.941835	0.943589	0.916576	0.927352	0.93242	0.94354	0.938894	0.943721	0.932134	0.935721	0.938191	0.945023	0.942307	0.946979	0.935916	0.947523	0.939494	0.933842	0.953406	0.921567	0.914476	0.9272	0.936129	0.916535	0.940789	0.934696
Olfactory_Bulb	9.68128	9.56015	9.26545	10.701	9.13341	9.013	9.00115	9.95311	10.1113	9.50698	9.68742	9.06949	9.50945	9.90997	9.19979	9.78901	9.46533	10.0716	10.0141	9.77699	9.44348	9.83161	8.95494	9.93698	9.23179	10.0242	10.3595	9.18136	9.92413	9.15532	9.29959	9.28048	9.27226	9.71569	9.17036	9.28283	8.82821	10.9135	9.2952	9.34871	9.4421	9.16846	9.42908	9.72211	9.57867	9.68115	8.96092	9.35747	9.83334
Olfactory_tubercle	0.828453	0.842893	0.838885	0.824659	0.839148	0.847171	0.845851	0.827298	0.82279	0.827572	0.837924	0.847124	0.840038	0.832426	0.841777	0.837814	0.840978	0.835642	0.830803	0.831671	0.84094	0.828353	0.841086	0.828298	0.836613	0.845486	0.826523	0.833989	0.815422	0.84418	0.837927	0.851828	0.856488	0.828387	0.840194	0.840636	0.845801	0.82139	0.827088	0.842656	0.838903	0.827604	0.840307	0.845164	0.844673	0.828911	0.849429	0.839528	0.830088
Optic_Chiasm	0.0177758	0.0177963	0.0178489	0.0186788	0.0189145	0.0180081	0.0171319	0.018014	0.017708	0.0177431	0.0171042	0.0181838	0.0175159	0.0181485	0.017506	0.0175806	0.0182316	0.018179	0.0174079	0.0169477	0.0175081	0.017904	0.0177118	0.017665	0.0174799	0.0179314	0.0173115	0.0183952	0.0171939	0.0170728	0.0179626	0.0170439	0.0168949	0.0182579	0.0179425	0.017549	0.0176474	0.0187121	0.0176156	0.0178576	0.0185483	0.0182661	0.0178578	0.0182383	0.0172572	0.0177871	0.0171758	0.017884	0.0183266
Optic_tract	0.205533	0.208258	0.208021	0.207823	0.212134	0.208791	0.207486	0.206001	0.20728	0.208301	0.20663	0.21026	0.204665	0.204982	0.204812	0.20524	0.207208	0.204434	0.20675	0.202244	0.204495	0.205062	0.205549	0.204816	0.204297	0.205142	0.202629	0.206892	0.203081	0.205811	0.203819	0.207667	0.206242	0.205214	0.205983	0.204749	0.205587	0.20124	0.20328	0.204409	0.20661	0.206761	0.206922	0.206365	0.204172	0.204607	0.20715	0.203898	0.205602
Orbitofrontal_Cortex	0.0311149	0.0310137	0.0300328	0.0313593	0.0308545	0.0324055	0.0321181	0.03012	0.0325096	0.033067	0.0319385	0.03176	0.0312133	0.0312214	0.0308011	0.031253	0.0305295	0.0308726	0.0319303	0.0308703	0.0306228	0.0303957	0.0307857	0.0305735	0.0304731	0.0315186	0.0307493	0.0315318	0.0306952	0.0319492	0.0308759	0.0325082	0.0320307	0.0305615	0.0310484	0.030591	0.0309829	0.0303689	0.030766	0.0313383	0.0307733	0.0303434	0.0321354	0.0316377	0.0313657	0.0307977	0.0318684	0.0306538	0.030364
paraflocculus	0.845132	0.825208	0.836753	0.822811	0.826339	0.835653	0.838184	0.843684	0.834352	0.836089	0.82417	0.833873	0.84046	0.841638	0.840087	0.838701	0.833854	0.832835	0.828045	0.854991	0.840619	0.84445	0.857654	0.846705	0.844806	0.826741	0.839477	0.850207	0.84258	0.846317	0.852295	0.829871	0.836588	0.845911	0.84734	0.852195	0.855534	0.840344	0.861043	0.847183	0.837906	0.854292	0.82871	0.828029	0.837914	0.841896	0.830441	0.85398	0.848803
paramedian_lobe	0.547751	0.542963	0.547678	0.536824	0.536619	0.550846	0.547622	0.55481	0.546017	0.545778	0.540523	0.547105	0.543659	0.551558	0.549179	0.542401	0.5463	0.546741	0.538129	0.56771	0.552091	0.552278	0.561681	0.549372	0.556004	0.543225	0.55306	0.567602	0.549004	0.549561	0.560102	0.538595	0.547426	0.5519	0.554081	0.560186	0.558188	0.545104	0.566915	0.556722	0.548282	0.563252	0.544743	0.540682	0.555959	0.550697	0.547674	0.557848	0.556124
Parietal_Association_Cortex	0.758203	0.762707	0.758772	0.757937	0.768115	0.758417	0.763026	0.754932	0.745484	0.76142	0.756079	0.765088	0.75874	0.756059	0.762977	0.754957	0.767305	0.758873	0.758607	0.751102	0.760679	0.76232	0.763668	0.752515	0.759777	0.750825	0.7522	0.763135	0.758379	0.755875	0.757249	0.751059	0.745463	0.76199	0.757594	0.752523	0.75813	0.745559	0.757449	0.75592	0.762022	0.761748	0.766093	0.758252	0.753744	0.762389	0.766858	0.760126	0.756632
Periaqueductal_grey	0.71094	0.699812	0.710223	0.699324	0.706393	0.693828	0.701899	0.706572	0.691752	0.69482	0.696817	0.698596	0.710766	0.70904	0.710513	0.701608	0.710921	0.714508	0.700672	0.707942	0.713787	0.718225	0.722202	0.709141	0.720248	0.695956	0.709227	0.713134	0.724657	0.70363	0.720326	0.698932	0.68754	0.712388	0.713376	0.706917	0.711277	0.713121	0.724036	0.709818	0.705032	0.720001	0.704678	0.701065	0.699516	0.716123	0.702494	0.719312	0.710454
Piriform_Cortex	1.88588	1.90862	1.89883	1.87706	1.91133	1.9246	1.93051	1.87539	1.88268	1.89644	1.91608	1.94186	1.89997	1.89397	1.90485	1.90291	1.90687	1.88185	1.89567	1.87958	1.89198	1.88386	1.89618	1.88681	1.89013	1.89354	1.87478	1.89722	1.86139	1.91307	1.88905	1.92745	1.92592	1.88432	1.89374	1.89542	1.90915	1.85049	1.87394	1.90369	1.89975	1.88349	1.90761	1.91818	1.90917	1.8902	1.92645	1.89265	1.87744
pons	1.53753	1.52949	1.54907	1.50786	1.53814	1.53119	1.53554	1.52919	1.53398	1.52235	1.53231	1.53242	1.53896	1.54031	1.53648	1.5334	1.53117	1.53042	1.52738	1.53045	1.5443	1.5489	1.54528	1.54459	1.54946	1.5208	1.52365	1.53626	1.56063	1.53547	1.55359	1.53379	1.52262	1.54313	1.55226	1.54199	1.54488	1.53789	1.55356	1.54128	1.53003	1.55269	1.52932	1.51464	1.5282	1.53888	1.52253	1.54456	1.53866
posterior_commisure	0.0146202	0.0140879	0.0141253	0.0141194	0.0141718	0.0135725	0.0139015	0.0143592	0.0133785	0.0137171	0.0137325	0.0136456	0.0147457	0.0146343	0.0150503	0.0142989	0.0148286	0.0150875	0.0140937	0.0146655	0.0149586	0.0152523	0.015515	0.0146837	0.015399	0.0138269	0.0146625	0.0149618	0.0153682	0.014251	0.0152748	0.013368	0.0131265	0.0151124	0.0148839	0.0146739	0.0146896	0.0155456	0.0156457	0.0148722	0.0144482	0.015014	0.014415	0.0143406	0.0142566	0.0150054	0.0143027	0.015349	0.0147092
Posterior_part_of_anterior_commissure	0.0221771	0.0216289	0.021685	0.0218567	0.0215553	0.021707	0.0219339	0.021566	0.0213919	0.0220543	0.0216266	0.0217382	0.0220004	0.0219869	0.0220731	0.021972	0.0223477	0.0222579	0.0218007	0.0217862	0.0219945	0.0221725	0.0221581	0.0216903	0.021986	0.0217827	0.0222851	0.0225514	0.0219684	0.0216736	0.0222894	0.0207966	0.0204657	0.0222255	0.0218355	0.0216789	0.0220503	0.0216772	0.0223923	0.0224149	0.0219957	0.022036	0.0223309	0.0223318	0.0217771	0.0224838	0.0219126	0.0223589	0.0219205
Prelimbic_Cortex	0.27509	0.277034	0.273153	0.270781	0.275783	0.280234	0.281515	0.271762	0.2717	0.275656	0.278598	0.278917	0.278539	0.272416	0.279244	0.27495	0.275638	0.27625	0.275151	0.276374	0.281518	0.273374	0.280241	0.272671	0.276347	0.279801	0.27189	0.27354	0.271309	0.279535	0.27539	0.284301	0.286477	0.272733	0.276072	0.27772	0.280705	0.269039	0.275213	0.277687	0.277229	0.271739	0.277027	0.280493	0.280573	0.273107	0.282674	0.276901	0.272765
Primary_Motor_Cortex	1.34811	1.3603	1.35453	1.33717	1.36421	1.35287	1.34949	1.34576	1.31358	1.34261	1.33657	1.34831	1.3619	1.34232	1.36838	1.34755	1.36841	1.36379	1.34343	1.34519	1.37439	1.3531	1.37257	1.33754	1.36329	1.3628	1.34102	1.35905	1.32772	1.34874	1.36477	1.34539	1.34196	1.35284	1.36405	1.35759	1.36588	1.33942	1.35413	1.36305	1.37061	1.35244	1.36558	1.365	1.35221	1.34911	1.36669	1.36681	1.35114
Primary_Somatosensory_Cortex	5.62059	5.68958	5.68368	5.59323	5.71242	5.69959	5.69852	5.60731	5.57384	5.6526	5.6531	5.71612	5.66199	5.62899	5.68644	5.66086	5.69485	5.62233	5.6484	5.59229	5.65796	5.61793	5.66461	5.60741	5.64722	5.6579	5.58921	5.67076	5.5413	5.65871	5.64137	5.65366	5.64622	5.6202	5.66368	5.65003	5.68036	5.51845	5.59781	5.66621	5.67805	5.62303	5.69867	5.69689	5.65296	5.63364	5.71385	5.64286	5.60812
Primary_Visual_Cortex	1.80184	1.79873	1.81047	1.77368	1.80796	1.80204	1.81141	1.78992	1.79974	1.78993	1.80194	1.80452	1.80258	1.79975	1.80259	1.79589	1.79609	1.79221	1.79323	1.79574	1.80394	1.8077	1.80941	1.80453	1.8145	1.78447	1.78457	1.79954	1.82697	1.80717	1.81337	1.80574	1.79762	1.80272	1.81272	1.80142	1.80831	1.78634	1.80848	1.80175	1.79169	1.81698	1.79706	1.78121	1.79728	1.80282	1.80029	1.80868	1.79526
Retrosplenial_Cortex	2.16732	2.16031	2.16855	2.13886	2.16602	2.17243	2.18545	2.14415	2.1625	2.17126	2.17205	2.16671	2.16947	2.1612	2.16905	2.1611	2.16408	2.15324	2.16516	2.15459	2.16457	2.16796	2.17127	2.16312	2.17372	2.14441	2.15108	2.16335	2.1907	2.17135	2.17255	2.16163	2.14843	2.16439	2.17116	2.16031	2.17111	2.13475	2.17031	2.16543	2.15372	2.17524	2.17181	2.14983	2.16405	2.1702	2.17577	2.16949	2.15107
rhinal_cortex	3.2613	3.26892	3.28493	3.21943	3.28229	3.27045	3.28668	3.2447	3.25026	3.24629	3.26668	3.27952	3.27176	3.26177	3.27164	3.25489	3.26741	3.25576	3.25651	3.25437	3.27281	3.28095	3.28506	3.26972	3.28872	3.2361	3.23731	3.26556	3.30847	3.2749	3.28596	3.27493	3.25654	3.27369	3.2868	3.26385	3.27784	3.24842	3.2781	3.26505	3.25559	3.29214	3.26509	3.23736	3.258	3.26727	3.26994	3.28086	3.25916
Secondary_Motor_Cortex	0.822834	0.838987	0.838155	0.816216	0.837664	0.83403	0.836368	0.824685	0.815729	0.832492	0.833431	0.830226	0.838361	0.812404	0.840314	0.832474	0.830453	0.818153	0.835986	0.824311	0.837117	0.818583	0.836183	0.82165	0.834777	0.83662	0.818837	0.827573	0.812691	0.837438	0.822984	0.848087	0.840444	0.817465	0.833725	0.832897	0.838145	0.806162	0.823397	0.827307	0.832796	0.816119	0.838123	0.835583	0.830638	0.824993	0.848791	0.824504	0.817967
Secondary_Somatosensory_Cortex	1.4927	1.50568	1.50718	1.4804	1.51362	1.49868	1.5013	1.48731	1.46641	1.50113	1.48825	1.50184	1.49915	1.49167	1.50839	1.49775	1.51633	1.49183	1.49847	1.48239	1.50103	1.49526	1.50103	1.48511	1.49746	1.49201	1.4849	1.51176	1.47421	1.49128	1.49819	1.46849	1.46402	1.49706	1.50193	1.49212	1.50084	1.46152	1.49008	1.49977	1.50944	1.499	1.51187	1.50562	1.4873	1.50172	1.50945	1.49573	1.48862
Secondary_Visual_Cortex	2.17044	2.16952	2.18293	2.15095	2.18454	2.1691	2.17363	2.15864	2.16601	2.17009	2.16503	2.16791	2.17497	2.16108	2.17036	2.1614	2.1693	2.15968	2.16892	2.15549	2.16966	2.17684	2.18186	2.16761	2.18449	2.14903	2.15321	2.17094	2.20002	2.16925	2.1791	2.16689	2.14573	2.17315	2.18228	2.16233	2.17294	2.1574	2.17718	2.16593	2.15996	2.18596	2.17532	2.14769	2.15636	2.17426	2.16979	2.17663	2.16368
Simple_Lobule	1.15956	1.14871	1.16071	1.13019	1.15042	1.16088	1.16271	1.16456	1.15289	1.14708	1.14371	1.16382	1.15429	1.16458	1.15591	1.15635	1.14963	1.14497	1.14087	1.17942	1.157	1.16131	1.17636	1.1687	1.16084	1.14136	1.15242	1.17072	1.1528	1.17049	1.17263	1.15777	1.17416	1.16386	1.16909	1.1774	1.18239	1.15578	1.18	1.16707	1.15907	1.17805	1.13828	1.14137	1.15711	1.15355	1.14254	1.17246	1.16934
stria_medullaris_thalamus	0.0430537	0.0457636	0.0460624	0.0426621	0.0458233	0.0433888	0.0430674	0.0444982	0.04192	0.0424514	0.0435304	0.0444526	0.0434216	0.0429127	0.0443311	0.0439289	0.0448069	0.0434888	0.0436224	0.0435192	0.0447041	0.0435303	0.0440667	0.0434782	0.044352	0.0440165	0.0432521	0.0441379	0.0425389	0.0437236	0.0432205	0.0433443	0.0441632	0.0435775	0.0441867	0.0439755	0.0438802	0.0423144	0.0435933	0.0432315	0.0447725	0.0442678	0.0440307	0.0430348	0.0428161	0.043155	0.0442604	0.0431978	0.0439649
Stria_terminalis	0.175224	0.178694	0.176751	0.174451	0.179329	0.179762	0.181737	0.175307	0.17587	0.1739	0.180927	0.18693	0.176463	0.176839	0.177321	0.176589	0.177264	0.175028	0.175089	0.175837	0.176327	0.175762	0.176332	0.177102	0.175758	0.174666	0.173653	0.17526	0.174392	0.179803	0.175024	0.185473	0.185797	0.176188	0.176099	0.176202	0.177887	0.172844	0.173857	0.176832	0.17685	0.175957	0.175821	0.178795	0.178826	0.175072	0.179842	0.17614	0.17567
Subfornical_organ	0.00523788	0.00518171	0.0051402	0.00514515	0.00497514	0.00516523	0.00544818	0.00516233	0.00491689	0.00508265	0.00529217	0.0055138	0.0054264	0.00539727	0.00554627	0.00530212	0.00540603	0.00550568	0.00515985	0.00526772	0.00552528	0.00540639	0.00558858	0.00536385	0.00528406	0.00511064	0.00542743	0.00546086	0.00539172	0.0052819	0.00546617	0.00529449	0.00524348	0.00548353	0.0053483	0.00548119	0.00539578	0.00497232	0.00550441	0.00551283	0.00535015	0.00547626	0.0053499	0.00524164	0.00535673	0.00557095	0.00536845	0.00551847	0.00531422
subicular_region	1.76274	1.76087	1.77801	1.74165	1.77146	1.76274	1.7669	1.75427	1.76382	1.75885	1.76105	1.75933	1.76358	1.75692	1.76091	1.75653	1.75748	1.75621	1.76033	1.7526	1.76244	1.76738	1.76966	1.76377	1.775	1.75012	1.74912	1.7614	1.78886	1.76159	1.77326	1.76382	1.74318	1.76006	1.77423	1.75723	1.76388	1.74404	1.76957	1.75686	1.75299	1.77851	1.76405	1.74306	1.75337	1.76418	1.76091	1.76776	1.75863
substantia_nigra	0.159514	0.160088	0.160072	0.15702	0.159964	0.155038	0.155771	0.159025	0.152266	0.155913	0.153975	0.152694	0.161104	0.158349	0.162803	0.157518	0.162781	0.163769	0.158159	0.160344	0.162277	0.163316	0.165279	0.158442	0.164377	0.156318	0.160304	0.161223	0.165054	0.156922	0.163626	0.149541	0.148289	0.162962	0.162006	0.158664	0.159151	0.163894	0.164828	0.160156	0.160717	0.163756	0.16148	0.156627	0.156813	0.16148	0.159751	0.164367	0.160608
Superior_Colliculus	1.12233	1.12595	1.13363	1.10342	1.1277	1.12803	1.13046	1.11459	1.12831	1.12587	1.12822	1.1239	1.1242	1.12035	1.12345	1.1223	1.12175	1.11551	1.12394	1.1155	1.12561	1.1246	1.12378	1.1255	1.12964	1.11842	1.11303	1.12016	1.14092	1.12278	1.12909	1.11814	1.11111	1.12277	1.13166	1.12326	1.12412	1.10425	1.12522	1.12339	1.11682	1.13022	1.12774	1.10953	1.12174	1.12238	1.12439	1.12507	1.11841
Temporal_Association	0.784591	0.785299	0.796028	0.778253	0.795706	0.776639	0.771192	0.785203	0.778816	0.781043	0.772682	0.771028	0.784055	0.776561	0.782542	0.778417	0.782871	0.779769	0.781398	0.774358	0.785647	0.786534	0.788473	0.781967	0.791786	0.778183	0.775906	0.784398	0.790796	0.775808	0.788445	0.772292	0.761874	0.784891	0.792597	0.782399	0.782037	0.782568	0.787168	0.779034	0.784165	0.793761	0.784805	0.769276	0.771715	0.784896	0.776333	0.786285	0.784569
Thalamus	3.37401	3.40916	3.3854	3.36162	3.41744	3.4155	3.43979	3.35426	3.36031	3.4055	3.41341	3.44449	3.39404	3.36791	3.40357	3.38056	3.40648	3.36074	3.39597	3.35634	3.38055	3.37737	3.38984	3.36544	3.38127	3.35242	3.34779	3.38237	3.37564	3.39897	3.36186	3.40369	3.38735	3.38139	3.37489	3.36131	3.38878	3.3117	3.35546	3.37444	3.39066	3.37886	3.41536	3.39538	3.38896	3.38592	3.44041	3.37562	3.3553
Third_ventricle	0.314895	0.315338	0.314266	0.313229	0.314684	0.324404	0.328334	0.309479	0.31806	0.319216	0.324213	0.325801	0.317278	0.316291	0.316778	0.318046	0.318193	0.313415	0.318245	0.31265	0.312755	0.313046	0.315271	0.315172	0.313497	0.314004	0.315881	0.314524	0.316056	0.320642	0.314522	0.325298	0.324558	0.314314	0.312316	0.314493	0.318145	0.308459	0.313682	0.317045	0.315476	0.31388	0.320628	0.320874	0.322379	0.316381	0.324098	0.315451	0.311118
trochlear_nerve	0.00554516	0.00581923	0.00588024	0.00531359	0.00594903	0.00563477	0.00561129	0.00574577	0.00540122	0.00548129	0.0053753	0.0053524	0.00561597	0.00577757	0.00581639	0.00569499	0.00584603	0.00575271	0.00539521	0.00579713	0.00589629	0.00571163	0.00576503	0.00574135	0.00575401	0.00577287	0.00550812	0.0057059	0.00584676	0.00547511	0.00597147	0.00512556	0.00544184	0.00585286	0.00603858	0.00601899	0.00578102	0.00550881	0.00580482	0.00571232	0.00592682	0.00609868	0.00564077	0.00533337	0.00568025	0.00553813	0.00548257	0.0057682	0.0057611
ventral_pallidum	0.175138	0.178911	0.178856	0.174659	0.17815	0.178434	0.178309	0.17566	0.172489	0.171622	0.176972	0.180509	0.176463	0.176864	0.178049	0.177418	0.178652	0.176449	0.173872	0.175192	0.177469	0.176396	0.17778	0.175843	0.176841	0.178021	0.174944	0.177178	0.171318	0.1784	0.176529	0.179486	0.181355	0.175098	0.177242	0.177756	0.178524	0.171996	0.174743	0.177997	0.177386	0.176474	0.176089	0.179216	0.178342	0.175921	0.178662	0.177772	0.175306
[truncated: 121 more columns]
